# Supplementary material for: Intrinsic and extrinsic factors associated with sputum characteristics of presumed tuberculosis patients
Source: PLoS One. 2019 Dec 27;14(12):e0227107. doi: 10.1371/journal.pone.0227107 (PMC6934296; doi:10.1371/journal.pone.0227107)
Supplement: S1 File — Complete dataset utilized for data analysis. (CSV) [file pone.0227107.s001.csv]

Serial number	CulturePositivity	Gender	Age in years	Marital status	Level of education	Occupation	Residence	Energy/Fuel	Means of transport	Distance to the health facility	Smoking	History of smoking	Specimen type	Cause of tuberculosis	Fever	Cough 2 weeks	Night sweat	Weight loss	Chest pains	Mode of transmission	Knowledge score categories	Knowledge score categories	Knowledge score categories	Knowledge score categories	How long did it take you to visit the health facility after symptoms appeared?	If cough more than 2 weeks, what are the reasons that may have caused the delay in visiting	Have you ever been treated for tuberculosis previously?	if yes, indicate the outcome?	Do you suffer on any other disease?	Are you on any medication?	Type of medication	Are you on any herbal treatment?	General condition	BMI	Conjuctive	NeckLymphoadenopathy	Hypertension	Oedema	Heart sounds	Difficulty in breathing	Air entry	Percussion note	Auscultation	Neutrophils	SEC	Specimen quality
1	Negative	Male	31-45	Married	Tertiary	Casusl/others	Rural	Kerosine	Others	>2Km	Never smoker	N/A	Morning	Others	Yes	Yes	Yes	Yes	No	No	4	44.4	25-50%	<50%	>4Wk	Fear of being dianosed with TB	No		No	No		No	Stable (walking unsupported)	Normal	Normal	No	PreHypertensive	Absent	Normal	Yes	Reduced	Dull	Abnormal/added sounds	37.3	4	Pulurent
1	Negative	Male	31-45	Married	Tertiary	Casusl/others	Rural	Kerosine	Others	>2Km	Never smoker	N/A	Spot	Others	Yes	Yes	Yes	Yes	No	No	4	44.4	25-50%	<50%	>4Wk	Fear of being dianosed with TB	No		No	No		No	Stable (walking unsupported)	Normal	Normal	No	PreHypertensive	Absent	Normal	Yes	Reduced	Dull	Abnormal/added sounds	1.3	2.3	Mucoid
2	Negative	Male	18-30	Single	Tertiary	Student	Sub-urban	Firewood	Motorcycle	>2Km	Never smoker	N/A	Spot	Germs	No	No	Yes	No	No	Yes	5	55.6	51-75%	>50%	>4Wk	Distance from health facility	Yes	Unkown	No	No		No	Stable (walking unsupported)	Normal	Normal	No	PreHypertensive	Absent	Normal	No	Normal	Resonant	Normal breath sounds	1.3	1	Salivary
2	Negative	Male	18-30	Single	Tertiary	Student	Sub-urban	Firewood	Motorcycle	>2Km	Never smoker	N/A	Morning	Germs	No	No	Yes	No	No	Yes	5	55.6	51-75%	>50%	>4Wk	Distance from health facility	Yes	Unkown	No	No		No	Stable (walking unsupported)	Normal	Normal	No	PreHypertensive	Absent	Normal	No	Normal	Resonant	Normal breath sounds	3.3	0	Mucoid
3	Negative	Female	31-45	Currently not married	No formal education	Casusl/others	Sub-urban	Firewood	Others	>2Km	Never smoker	N/A	Spot	Others	No	Yes	No	No	No	Yes	3	33.3	25-50%	<50%	>4Wk	others	No		Yes	Yes	ART	No	Stable (walking unsupported)	Normal	Normal	No	PreHypertensive	Absent	Normal	Yes	Reduced	Dull	Abnormal/added sounds	18	1.7	Mucoid
3	Negative	Female	31-45	Currently not married	No formal education	Casusl/others	Sub-urban	Firewood	Others	>2Km	Never smoker	N/A	Morning	Others	No	Yes	No	No	No	Yes	3	33.3	25-50%	<50%	>4Wk	others	No		Yes	Yes	ART	No	Stable (walking unsupported)	Normal	Normal	No	PreHypertensive	Absent	Normal	Yes	Reduced	Dull	Abnormal/added sounds	5.7	0	Mucoid
4	Negative	Male	31-45	Married	Secondary	Self employed	Rural	Firewood	Bus/car	>2Km	Never smoker	N/A	Morning	Others	Yes	No	Yes	No	No	No	2	22.2	<25%	<50%	>4Wk	Not disturbed/not very sick	No		No	No		No	Stable (walking unsupported)	Normal	Normal	No	Hypertensive	Absent	Abnormal/ Added sounds	Yes	Reduced	Resonant	Normal breath sounds	0	0	Pulurent
4	Negative	Male	31-45	Married	Secondary	Self employed	Rural	Firewood	Bus/car	>2Km	Never smoker	N/A	Spot	Others	Yes	No	Yes	No	No	No	2	22.2	<25%	<50%	>4Wk	Not disturbed/not very sick	No		No	No		No	Stable (walking unsupported)	Normal	Normal	No	Hypertensive	Absent	Abnormal/ Added sounds	Yes	Reduced	Resonant	Normal breath sounds	6.7	0	Mucoid
5	Negative	Female	31-45	Married	Primary	Self employed	Sub-urban	Firewood	Motorcycle	<2Km	Never smoker	N/A	Spot	Others	No	Yes	No	No	No	No	1	11.1	<25%	<50%	>4Wk	Fear of being dianosed with TB	No		No	No		No	Stable (walking unsupported)	Overweight/Obese	Normal	No	PreHypertensive	Absent	Normal	No	Normal	Resonant	Normal breath sounds	4	5	Mucoid
5	Negative	Female	31-45	Married	Primary	Self employed	Sub-urban	Firewood	Motorcycle	<2Km	Never smoker	N/A	Morning	Others	No	Yes	No	No	No	No	1	11.1	<25%	<50%	>4Wk	Fear of being dianosed with TB	No		No	No		No	Stable (walking unsupported)	Overweight/Obese	Normal	No	PreHypertensive	Absent	Normal	No	Normal	Resonant	Normal breath sounds	11.3	5.7	Mucoid
6	Negative	Female	31-45	Currently not married	Primary	Casusl/others	Sub-urban	Firewood	Motorcycle	>2Km	Never smoker	N/A	Spot	Others	No	Yes	Yes	No	Yes	Yes	5	55.6	51-75%	>50%	>4Wk	Not disturbed/not very sick	No		Yes	Yes	ART	No	Stable (walking unsupported)	Normal	Normal	No	PreHypertensive	Absent	Normal	No	Reduced	Dull	Normal breath sounds	6	4	Mucoid
6	Negative	Female	31-45	Currently not married	Primary	Casusl/others	Sub-urban	Firewood	Motorcycle	>2Km	Never smoker	N/A	Morning	Others	No	Yes	Yes	No	Yes	Yes	5	55.6	51-75%	>50%	>4Wk	Not disturbed/not very sick	No		Yes	Yes	ART	No	Stable (walking unsupported)	Normal	Normal	No	PreHypertensive	Absent	Normal	No	Reduced	Dull	Normal breath sounds	4.3	4.3	Mucoid
7	Negative	Female	46 and above	Married	No formal education	Self employed	Rural	Firewood	Motorcycle	>2Km	Never smoker	N/A	Spot	Others	No	No	No	No	Yes	Yes	2	22.2	<25%	<50%	>4Wk	Not disturbed/not very sick	No		No	No		No	Stable (walking unsupported)	Overweight/Obese	Normal	No	Hypertensive	Absent	Normal	Yes	Reduced	Resonant	Abnormal/added sounds	24.7	1	Mucoid
7	Negative	Female	46 and above	Married	No formal education	Self employed	Rural	Firewood	Motorcycle	>2Km	Never smoker	N/A	Morning	Others	No	No	No	No	Yes	Yes	2	22.2	<25%	<50%	>4Wk	Not disturbed/not very sick	No		No	No		No	Stable (walking unsupported)	Overweight/Obese	Normal	No	Hypertensive	Absent	Normal	Yes	Reduced	Resonant	Abnormal/added sounds	6.7	1	Mucoid
9	positive	Female	18-30	Married	Primary	Self employed	Sub-urban	Kerosine	Motorcycle	>2Km	Never smoker	N/A	Spot	Germs	No	No	Yes	No	No	Yes	4	44.4	25-50%	<50%	2-4Wk	Not disturbed/not very sick	No		No	No		No	Stable (walking unsupported)	Normal	Normal	No	PreHypertensive	Absent	Normal	Yes	Normal	Dull	Normal breath sounds	5	5.3	Salivary
9	positive	Female	18-30	Married	Primary	Self employed	Sub-urban	Kerosine	Motorcycle	>2Km	Never smoker	N/A	Morning	Germs	No	No	Yes	No	No	Yes	4	44.4	25-50%	<50%	2-4Wk	Not disturbed/not very sick	No		No	No		No	Stable (walking unsupported)	Normal	Normal	No	PreHypertensive	Absent	Normal	Yes	Normal	Dull	Normal breath sounds	26	4	Pulurent
10	Negative	Female	46 and above	Married	Primary	Self employed	Urban	Kerosine	Bus/car	>2Km	Never smoker	N/A	Spot	Others	Yes	Yes	No	No	No	Yes	4	44.4	25-50%	<50%	2-4Wk	Not disturbed/not very sick	Yes	Out of control	Yes	Yes	ART	No	Stable (walking unsupported)	Overweight/Obese	Normal	No	Hypertensive	Absent	Normal	Yes	Normal	Resonant	Normal breath sounds	5.3	4	Mucoid
10	Negative	Female	46 and above	Married	Primary	Self employed	Urban	Kerosine	Bus/car	>2Km	Never smoker	N/A	Morning	Others	Yes	Yes	No	No	No	Yes	4	44.4	25-50%	<50%	2-4Wk	Not disturbed/not very sick	Yes	Out of control	Yes	Yes	ART	No	Stable (walking unsupported)	Overweight/Obese	Normal	No	Hypertensive	Absent	Normal	Yes	Normal	Resonant	Normal breath sounds	13.7	6.3	Mucoid
11	positive	Male	46 and above	Married	Primary	Self employed	Sub-urban	Firewood	Bus/car	>2Km	Never smoker	N/A	Spot	Others	No	Yes	No	No	Yes	No	3	33.3	25-50%	<50%	>4Wk	Not disturbed/not very sick	Yes	Cured	Yes	Yes	ART	No	Stable (walking unsupported)	Normal	Normal	No	Hypertensive	Absent	Normal	Yes	Normal	Resonant	Normal breath sounds	6.3	0	Mucoid
11	positive	Male	46 and above	Married	Primary	Self employed	Sub-urban	Firewood	Bus/car	>2Km	Never smoker	N/A	Morning	Others	No	Yes	No	No	Yes	No	3	33.3	25-50%	<50%	>4Wk	Not disturbed/not very sick	Yes	Cured	Yes	Yes	ART	No	Stable (walking unsupported)	Normal	Normal	No	Hypertensive	Absent	Normal	Yes	Normal	Resonant	Normal breath sounds	16.7	0	Mucoid
14	Negative	Male	46 and above	Married	Secondary	Self employed	Sub-urban	Firewood	Motorcycle	>2Km	Never smoker	N/A	Spot	Others	Yes	No	No	No	No	No	1	11.1	<25%	<50%	>4Wk	Not disturbed/not very sick	No		No	No		No	Stable (walking unsupported)	Overweight/Obese	Normal	No	PreHypertensive	Absent	Normal	Yes	Reduced	Dull	Normal breath sounds	4.3	0	Mucoid
14	Negative	Male	46 and above	Married	Secondary	Self employed	Sub-urban	Firewood	Motorcycle	>2Km	Never smoker	N/A	Morning	Others	Yes	No	No	No	No	No	1	11.1	<25%	<50%	>4Wk	Not disturbed/not very sick	No		No	No		No	Stable (walking unsupported)	Overweight/Obese	Normal	No	PreHypertensive	Absent	Normal	Yes	Reduced	Dull	Normal breath sounds	8	3.3	Mucoid
15	Negative	Male	46 and above	Married	Secondary	Formally employed	Sub-urban	Firewood	Bus/car	>2Km	Never smoker	N/A	Spot	Germs	No	No	No	No	Yes	Yes	4	44.4	25-50%	<50%	2-4Wk	Not disturbed/not very sick	Yes	Treatment completed	No	No		No	Stable (walking unsupported)	Overweight/Obese	Normal	No	PreHypertensive	Absent	Normal	No	Normal	Resonant	Normal breath sounds	3.7	0	Mucoid
16	Negative	Female	31-45	Married	No formal education	Casusl/others	Sub-urban	Firewood	Motorcycle	>2Km	Never smoker	N/A	Spot	Others	Yes	Yes	No	No	No	No	2	22.2	<25%	<50%	2-4Wk	Work	No		No	No		No	Stable (walking unsupported)	Underweight	Normal	No	PreHypertensive	Absent	Normal	Yes	Normal	Resonant	Normal breath sounds	8	2	Mucoid
16	Negative	Female	31-45	Married	No formal education	Casusl/others	Sub-urban	Firewood	Motorcycle	>2Km	Never smoker	N/A	Morning	Others	Yes	Yes	No	No	No	No	2	22.2	<25%	<50%	2-4Wk	Work	No		No	No		No	Stable (walking unsupported)	Underweight	Normal	No	PreHypertensive	Absent	Normal	Yes	Normal	Resonant	Normal breath sounds	3.7	12.7	Mucoid
17	Negative	Female	31-45	Married	Primary	Formally employed	Rural	Firewood	Motorcycle	>2Km	Never smoker	N/A	Spot	Others	No	No	Yes	No	No	No	1	11.1	<25%	<50%	>4Wk	Fear of stigma	No		No	No		No	Stable (walking unsupported)	Underweight	Normal	No	Normal	Absent	Normal	Yes	Normal	Resonant	Normal breath sounds	33	1	Pulurent
17	Negative	Female	31-45	Married	Primary	Formally employed	Rural	Firewood	Motorcycle	>2Km	Never smoker	N/A	Morning	Others	No	No	Yes	No	No	No	1	11.1	<25%	<50%	>4Wk	Fear of stigma	No		No	No		No	Stable (walking unsupported)	Underweight	Normal	No	Normal	Absent	Normal	Yes	Normal	Resonant	Normal breath sounds	51.3	0	Pulurent
18	Negative	Female	18-30	Married	No formal education	Casusl/others	Urban	Kerosine	Others	<2Km	Former smoker	1-5yr	Spot	Others	No	No	Yes	No	No	No	1	11.1	<25%	<50%	2-4Wk	Not disturbed/not very sick	No		No	No		No	Stable (walking unsupported)	Overweight/Obese	Normal	No	PreHypertensive	Absent	Normal	No	Reduced	Dull	Abnormal/added sounds	2	0	Mucoid
18	Negative	Female	18-30	Married	No formal education	Casusl/others	Urban	Kerosine	Others	<2Km	Former smoker	1-5yr	Morning	Others	No	No	Yes	No	No	No	1	11.1	<25%	<50%	2-4Wk	Not disturbed/not very sick	No		No	No		No	Stable (walking unsupported)	Overweight/Obese	Normal	No	PreHypertensive	Absent	Normal	No	Reduced	Dull	Abnormal/added sounds	7.7	1.7	Mucoid
19	Negative	Female	18-30	Married	Secondary	Self employed	Urban	Kerosine	Motorcycle	>2Km	Never smoker	N/A	Spot	Others	Yes	Yes	No	Yes	No	Yes	5	55.6	51-75%	>50%	2-4Wk	Not disturbed/not very sick	No		No	No		No	Stable (walking unsupported)	Normal	Normal	No	Normal	Absent	Normal	No	Reduced	Resonant	Normal breath sounds	0	3.7	Mucoid
19	Negative	Female	18-30	Married	Secondary	Self employed	Urban	Kerosine	Motorcycle	>2Km	Never smoker	N/A	Morning	Others	Yes	Yes	No	Yes	No	Yes	5	55.6	51-75%	>50%	2-4Wk	Not disturbed/not very sick	No		No	No		No	Stable (walking unsupported)	Normal	Normal	No	Normal	Absent	Normal	No	Reduced	Resonant	Normal breath sounds	4.3	1.3	Mucoid
20	positive	Female	18-30	Married	Primary	Casusl/others	Rural	Others	Motorcycle	>2Km	Never smoker	N/A	Spot	Germs	Yes	No	No	Yes	Yes	No	4	44.4	25-50%	<50%	<2Wk		No		Yes	Yes	Declined to respond	No	Stable (walking unsupported)	Underweight	Normal	No	PreHypertensive	Absent	Normal	Yes	Reduced	Dull	Abnormal/added sounds	4.3	30	Salivary
20	positive	Female	18-30	Married	Primary	Casusl/others	Rural	Others	Motorcycle	>2Km	Never smoker	N/A	Morning	Germs	Yes	No	No	Yes	Yes	No	4	44.4	25-50%	<50%	<2Wk		No		Yes	Yes	Declined to respond	No	Stable (walking unsupported)	Underweight	Normal	No	PreHypertensive	Absent	Normal	Yes	Reduced	Dull	Abnormal/added sounds	4	23	Salivary
21	positive	Male	31-45	Single	Secondary	Self employed	Urban	Gas	Motorcycle	<2Km	Former smoker	1-5yr	Morning	Others	Yes	Yes	Yes	Yes	Yes	Yes	7	77.8	>75%	>50%	2-4Wk	Not disturbed/not very sick	Yes	Faliure	Yes	Yes	ART	No	Stable (walking unsupported)	Normal	Normal	No	Normal	Absent	Normal	Yes	Normal	Dull	Abnormal/added sounds	4.3	30	Salivary
21	Negative	Male	31-45	Single	Secondary	Self employed	Urban	Gas	Motorcycle	<2Km	Former smoker	1-5yr	Spot	Others	Yes	Yes	Yes	Yes	Yes	Yes	7	77.8	>75%	>50%	2-4Wk	Not disturbed/not very sick	Yes	Faliure	Yes	Yes	ART	No	Stable (walking unsupported)	Normal	Normal	No	Normal	Absent	Normal	Yes	Normal	Dull	Abnormal/added sounds	10	4.7	Mucoid
22	Negative	Female	31-45	Currently not married	Primary	Formally employed	Sub-urban	Firewood	Motorcycle	>2Km	Never smoker	N/A	Spot	Others	No	No	No	No	Yes	Yes	3	33.3	25-50%	<50%	2-4Wk	Not disturbed/not very sick	Yes	Treatment completed	Yes	Yes	ART	No	Stable (walking unsupported)	Normal	Normal	No	PreHypertensive	Absent	Abnormal/ Added sounds	Yes	Reduced	Dull	Abnormal/added sounds	39.3	0	Pulurent
22	Negative	Female	31-45	Currently not married	Primary	Formally employed	Sub-urban	Firewood	Motorcycle	>2Km	Never smoker	N/A	Morning	Others	No	No	No	No	Yes	Yes	3	33.3	25-50%	<50%	2-4Wk	Not disturbed/not very sick	Yes	Treatment completed	Yes	Yes	ART	No	Stable (walking unsupported)	Normal	Normal	No	PreHypertensive	Absent	Abnormal/ Added sounds	Yes	Reduced	Dull	Abnormal/added sounds	29	3.3	Pulurent
23	positive	Female	31-45	Single	Primary	Self employed	Urban	Kerosine	Motorcycle	<2Km	Never smoker	N/A	Spot	Others	No	Yes	No	No	No	No	2	22.2	<25%	<50%	>4Wk	Not disturbed/not very sick	No		No	No		No	Stable (walking unsupported)	Underweight	Pallor	No	PreHypertensive	Absent	Normal	No	Normal	Resonant	Normal breath sounds	7	3	Mucoid
23	positive	Female	31-45	Single	Primary	Self employed	Urban	Kerosine	Motorcycle	<2Km	Never smoker	N/A	Morning	Others	No	Yes	No	No	No	No	2	22.2	<25%	<50%	>4Wk	Not disturbed/not very sick	No		No	No		No	Stable (walking unsupported)	Underweight	Pallor	No	PreHypertensive	Absent	Normal	No	Normal	Resonant	Normal breath sounds	19.3	8	Mucoid
24	positive	Male	31-45	Currently not married	No formal education	Self employed	Urban	Firewood	Motorcycle	>2Km	Former smoker	1-5yr	Spot	Others	No	Yes	No	Yes	No	Yes	4	44.4	25-50%	<50%	2-4Wk	Not disturbed/not very sick	No		No	No		No	Stable (walking unsupported)	Normal	Pallor	Yes	Normal	Absent	Normal	Yes	Reduced	Dull	Abnormal/added sounds	47.3	0	Pulurent
24	positive	Male	31-45	Currently not married	No formal education	Self employed	Urban	Firewood	Motorcycle	>2Km	Former smoker	1-5yr	Morning	Others	No	Yes	No	Yes	No	Yes	4	44.4	25-50%	<50%	2-4Wk	Not disturbed/not very sick	No		No	No		No	Stable (walking unsupported)	Normal	Pallor	Yes	Normal	Absent	Normal	Yes	Reduced	Dull	Abnormal/added sounds	38	0	Pulurent
25	Negative	Male	46 and above	Married	Primary	Self employed	Rural	Firewood	Motorcycle	>2Km	Former smoker	>5yr	Spot	Germs	Yes	No	Yes	No	No	No	4	44.4	25-50%	<50%	2-4Wk	Fear of stigma	Yes	Treatment completed	No	No		No	Stable (walking unsupported)	Normal	Normal	No	PreHypertensive	Absent	Normal	Yes	Reduced	Dull	Abnormal/added sounds	1.7	24	Salivary
25	Negative	Male	46 and above	Married	Primary	Self employed	Rural	Firewood	Motorcycle	>2Km	Former smoker	>5yr	Morning	Germs	Yes	No	Yes	No	No	No	4	44.4	25-50%	<50%	2-4Wk	Fear of stigma	Yes	Treatment completed	No	No		No	Stable (walking unsupported)	Normal	Normal	No	PreHypertensive	Absent	Normal	Yes	Reduced	Dull	Abnormal/added sounds	1.7	24	Salivary
26	Negative	Male	31-45	Single	Primary	Self employed	Urban	Firewood	Motorcycle	>2Km	Never smoker	N/A	Spot	Others	No	No	Yes	No	No	Yes	3	33.3	25-50%	<50%	<2Wk		No		No	No		No	Stable (walking unsupported)	Normal	Normal	No	PreHypertensive	Absent	Normal	No	Normal	Resonant	Normal breath sounds	3.7	18	Salivary
26	Negative	Male	31-45	Single	Primary	Self employed	Urban	Firewood	Motorcycle	>2Km	Never smoker	N/A	Morning	Others	No	No	Yes	No	No	Yes	3	33.3	25-50%	<50%	<2Wk		No		No	No		No	Stable (walking unsupported)	Normal	Normal	No	PreHypertensive	Absent	Normal	No	Normal	Resonant	Normal breath sounds	5	22	Salivary
27	Negative	Female	46 and above	Currently not married	Primary	Self employed	Urban	Firewood	Bus/car	>2Km	Never smoker	N/A	Spot	Others	No	Yes	Yes	No	Yes	Yes	5	55.6	51-75%	>50%	2-4Wk	Not disturbed/not very sick	No		Yes	Yes	Declined to respond	Yes	Stable (walking unsupported)	Overweight/Obese	Normal	No	PreHypertensive	Absent	Normal	Yes	Normal	Resonant	Normal breath sounds	2.7	14	Salivary
27	Negative	Female	46 and above	Currently not married	Primary	Self employed	Urban	Firewood	Bus/car	>2Km	Never smoker	N/A	Morning	Others	No	Yes	Yes	No	Yes	Yes	5	55.6	51-75%	>50%	2-4Wk	Not disturbed/not very sick	No		Yes	Yes	Declined to respond	Yes	Stable (walking unsupported)	Overweight/Obese	Normal	No	PreHypertensive	Absent	Normal	Yes	Normal	Resonant	Normal breath sounds	5	2	Mucoid
29	Negative	Male	31-45	Married	Primary	Self employed	Rural	Firewood	Bus/car	>2Km	Never smoker	N/A	Morning	Germs	No	Yes	Yes	Yes	No	No	5	55.6	51-75%	>50%	>4Wk	Not disturbed/not very sick	No		No	No		No	Stable (walking unsupported)	Normal	Normal	No	Normal	Absent	Normal	Yes	Reduced	Dull	Abnormal/added sounds	54	7	Pulurent
29	Negative	Male	31-45	Married	Primary	Self employed	Rural	Firewood	Bus/car	>2Km	Never smoker	N/A	Spot	Germs	No	Yes	Yes	Yes	No	No	5	55.6	51-75%	>50%	>4Wk	Not disturbed/not very sick	No		No	No		No	Stable (walking unsupported)	Normal	Normal	No	Normal	Absent	Normal	Yes	Reduced	Dull	Abnormal/added sounds	15.3	3.7	Mucoid
30	Negative	Female	18-30	Single	Secondary	Student	Urban	Gas	Bus/car	>2Km	Never smoker	N/A	Spot	Germs	No	Yes	No	Yes	No	Yes	6	66.7	51-75%	>50%	<2Wk		No		No	No		No	Stable (walking unsupported)	Normal	Normal	No	PreHypertensive	Absent	Normal	No	Normal	Resonant	Normal breath sounds	3	4.7	Salivary
30	Negative	Female	18-30	Single	Secondary	Student	Urban	Gas	Bus/car	>2Km	Never smoker	N/A	Morning	Germs	No	Yes	No	Yes	No	Yes	6	66.7	51-75%	>50%	<2Wk		No		No	No		No	Stable (walking unsupported)	Normal	Normal	No	PreHypertensive	Absent	Normal	No	Normal	Resonant	Normal breath sounds	2	3.7	Salivary
32	Negative	Male	31-45	Single	Secondary	Formally employed	Urban	Firewood	Others	<2Km	Never smoker	N/A	Spot	Others	No	Yes	Yes	No	No	Yes	4	44.4	25-50%	<50%	>4Wk	Not disturbed/not very sick	No		Yes	Yes	ART	No	Stable (walking unsupported)	Normal	Normal	No	PreHypertensive	Absent	Normal	No	Normal	Resonant	Normal breath sounds	2	2	Mucoid
32	Negative	Male	31-45	Single	Secondary	Formally employed	Urban	Firewood	Others	<2Km	Never smoker	N/A	Morning	Others	No	Yes	Yes	No	No	Yes	4	44.4	25-50%	<50%	>4Wk	Not disturbed/not very sick	No		Yes	Yes	ART	No	Stable (walking unsupported)	Normal	Normal	No	PreHypertensive	Absent	Normal	No	Normal	Resonant	Normal breath sounds	17.3	4.7	Mucoid
34	Negative	Male	31-45	Married	Tertiary	Formally employed	Sub-urban	Kerosine	Bus/car	>2Km	Never smoker	N/A	Spot	Germs	Yes	Yes	Yes	Yes	Yes	No	8	88.9	>75%	>50%	>4Wk	Fear of stigma	No		No	No		No	Stable (walking unsupported)	Normal	Normal	No	PreHypertensive	Absent	Abnormal/ Added sounds	No	Normal	Resonant	Normal breath sounds	5	4	Mucoid
34	Negative	Male	31-45	Married	Tertiary	Formally employed	Sub-urban	Kerosine	Bus/car	>2Km	Never smoker	N/A	Morning	Germs	Yes	Yes	Yes	Yes	Yes	No	8	88.9	>75%	>50%	>4Wk	Fear of stigma	No		No	No		No	Stable (walking unsupported)	Normal	Normal	No	PreHypertensive	Absent	Abnormal/ Added sounds	No	Normal	Resonant	Normal breath sounds	2.3	4	Mucoid
37	Negative	Male	46 and above	Married	Primary	Self employed	Urban	Kerosine	Motorcycle	>2Km	Former smoker	1-5yr	Spot	Others	No	Yes	Yes	Yes	No	No	3	33.3	25-50%	<50%	>4Wk	Not disturbed/not very sick	No		Yes	Yes	ART	No	Stable (walking unsupported)	Normal	Normal	No	PreHypertensive	Absent	Normal	No	Normal	Resonant	Normal breath sounds	4	12	Salivary
37	Negative	Male	46 and above	Married	Primary	Self employed	Urban	Kerosine	Motorcycle	>2Km	Former smoker	1-5yr	Morning	Others	No	Yes	Yes	Yes	No	No	3	33.3	25-50%	<50%	>4Wk	Not disturbed/not very sick	No		Yes	Yes	ART	No	Stable (walking unsupported)	Normal	Normal	No	PreHypertensive	Absent	Normal	No	Normal	Resonant	Normal breath sounds	3	17	Mucoid
38	Negative	Male	31-45	Married	Primary	Self employed	Urban	Gas	Motorcycle	>2Km	Never smoker	N/A	Spot	Others	No	Yes	No	Yes	No	No	2	22.2	<25%	<50%	2-4Wk	Not disturbed/not very sick	No		No	No		No	Stable (walking unsupported)	Overweight/Obese	Normal	No	PreHypertensive	Absent	Normal	No	Normal	Resonant	Normal breath sounds	3	4	Mucoid
38	Negative	Male	31-45	Married	Primary	Self employed	Urban	Gas	Motorcycle	>2Km	Never smoker	N/A	Morning	Others	No	Yes	No	Yes	No	No	2	22.2	<25%	<50%	2-4Wk	Not disturbed/not very sick	No		No	No		No	Stable (walking unsupported)	Overweight/Obese	Normal	No	PreHypertensive	Absent	Normal	No	Normal	Resonant	Normal breath sounds	9	1	Mucoid
39	Negative	Female	18-30	Married	Primary	Casusl/others	Urban	Firewood	Bus/car	<2Km	Never smoker	N/A	Spot	Others	No	Yes	No	No	No	No	2	22.2	<25%	<50%	2-4Wk	Not disturbed/not very sick	No		No	No		No	Stable (walking unsupported)	Normal	Normal	Yes	PreHypertensive	Absent	Normal	No	Normal	Resonant	Normal breath sounds	2	14	Salivary
39	Negative	Female	18-30	Married	Primary	Casusl/others	Urban	Firewood	Bus/car	<2Km	Never smoker	N/A	Morning	Others	No	Yes	No	No	No	No	2	22.2	<25%	<50%	2-4Wk	Not disturbed/not very sick	No		No	No		No	Stable (walking unsupported)	Normal	Normal	Yes	PreHypertensive	Absent	Normal	No	Normal	Resonant	Normal breath sounds	0	0	Mucoid
40	positive	Female	18-30	Single	Primary	Casusl/others	Urban	Firewood	Motorcycle	>2Km	Never smoker	N/A	Spot	Others	No	Yes	Yes	Yes	No	No	3	33.3	25-50%	<50%	2-4Wk	Not disturbed/not very sick	No		No	No		No	Stable (walking unsupported)	Underweight	Normal	No	PreHypertensive	Absent	Normal	Yes	Reduced	Dull	Abnormal/added sounds	6.7	14.7	Salivary
40	positive	Female	18-30	Single	Primary	Casusl/others	Urban	Firewood	Motorcycle	>2Km	Never smoker	N/A	Morning	Others	No	Yes	Yes	Yes	No	No	3	33.3	25-50%	<50%	2-4Wk	Not disturbed/not very sick	No		No	No		No	Stable (walking unsupported)	Underweight	Normal	No	PreHypertensive	Absent	Normal	Yes	Reduced	Dull	Abnormal/added sounds	2	1	Mucoid
42	Negative	Male	31-45	Married	Primary	Formally employed	Urban	Firewood	Bus/car	>2Km	Current smoker	>5yr	Spot	Others	Yes	No	Yes	No	No	Yes	3	33.3	25-50%	<50%	2-4Wk	Not disturbed/not very sick	No		No	No		Yes	Stable (walking unsupported)	Normal	Normal	No	Hypertensive	Absent	Normal	Yes	Reduced	Dull	Abnormal/added sounds	0	0	Mucoid
42	Negative	Male	31-45	Married	Primary	Formally employed	Urban	Firewood	Bus/car	>2Km	Current smoker	>5yr	Morning	Others	Yes	No	Yes	No	No	Yes	3	33.3	25-50%	<50%	2-4Wk	Not disturbed/not very sick	No		No	No		Yes	Stable (walking unsupported)	Normal	Normal	No	Hypertensive	Absent	Normal	Yes	Reduced	Dull	Abnormal/added sounds	7	2	Mucoid
43	Negative	Male	46 and above	Single	Tertiary	Casusl/others	Urban	Gas	Bus/car	<2Km	Never smoker	N/A	Spot	Others	No	Yes	Yes	Yes	No	No	3	33.3	25-50%	<50%	<2Wk		No		No	Yes	Declined to respond	No	Stable (walking unsupported)	Normal	Normal	No	Hypertensive	Absent	Normal	Yes	Reduced	Dull	Abnormal/added sounds	4	4	Mucoid
43	Negative	Male	46 and above	Single	Tertiary	Casusl/others	Urban	Gas	Bus/car	<2Km	Never smoker	N/A	Morning	Others	No	Yes	Yes	Yes	No	No	3	33.3	25-50%	<50%	<2Wk		No		No	Yes	Declined to respond	No	Stable (walking unsupported)	Normal	Normal	No	Hypertensive	Absent	Normal	Yes	Reduced	Dull	Abnormal/added sounds	6.7	8	Mucoid
45	positive	Female	18-30	Married	No formal education	Casusl/others	Rural	Firewood	Motorcycle	>2Km	Never smoker	N/A	Spot	Others	No	No	Yes	Yes	No	No	2	22.2	<25%	<50%	2-4Wk	Not disturbed/not very sick	No		No	No		No	Stable (walking unsupported)	Underweight	Normal	No	PreHypertensive	Absent	Normal	Yes	Reduced	Dull	Abnormal/added sounds	6	15	Salivary
45	positive	Female	18-30	Married	No formal education	Casusl/others	Rural	Firewood	Motorcycle	>2Km	Never smoker	N/A	Morning	Others	No	No	Yes	Yes	No	No	2	22.2	<25%	<50%	2-4Wk	Not disturbed/not very sick	No		No	No		No	Stable (walking unsupported)	Underweight	Normal	No	PreHypertensive	Absent	Normal	Yes	Reduced	Dull	Abnormal/added sounds	2	22	Salivary
47	Negative	Male	46 and above	Married	Primary	Casusl/others	Rural	Firewood	Bus/car	>2Km	Never smoker	N/A	Spot	Germs	No	Yes	No	No	No	No	2	22.2	<25%	<50%	2-4Wk	others	No		Yes	Yes	Declined to respond	Yes	Stable (walking unsupported)	Normal	Normal	No	PreHypertensive	Absent	Normal	Yes	Reduced	Dull	Abnormal/added sounds	0	0	Mucoid
47	Negative	Male	46 and above	Married	Primary	Casusl/others	Rural	Firewood	Bus/car	>2Km	Never smoker	N/A	Morning	Germs	No	Yes	No	No	No	No	2	22.2	<25%	<50%	2-4Wk	others	No		Yes	Yes	Declined to respond	Yes	Stable (walking unsupported)	Normal	Normal	No	PreHypertensive	Absent	Normal	Yes	Reduced	Dull	Abnormal/added sounds	3	0	Mucoid
50	positive	Male	18-30	Married	Primary	Self employed	Sub-urban	Firewood	Motorcycle	>2Km	Never smoker	N/A	Spot	Germs	Yes	No	Yes	Yes	No	No	4	44.4	25-50%	<50%	2-4Wk	Not disturbed/not very sick	No		No	No		No	Stable (walking unsupported)	Normal	Normal	No	PreHypertensive	Absent	Normal	Yes	Reduced	Dull	Abnormal/added sounds	26.7	4	Pulurent
50	positive	Male	18-30	Married	Primary	Self employed	Sub-urban	Firewood	Motorcycle	>2Km	Never smoker	N/A	Morning	Germs	Yes	No	Yes	Yes	No	No	4	44.4	25-50%	<50%	2-4Wk	Not disturbed/not very sick	No		No	No		No	Stable (walking unsupported)	Normal	Normal	No	PreHypertensive	Absent	Normal	Yes	Reduced	Dull	Abnormal/added sounds	65	5	Pulurent
51	positive	Male	46 and above	Single	Primary	Casusl/others	Sub-urban	Firewood	Motorcycle	>2Km	Former smoker	>5yr	Spot	Others	Yes	Yes	Yes	Yes	Yes	Yes	7	77.8	>75%	>50%	2-4Wk	Not disturbed/not very sick	No		No	Yes	Declined to respond	No	Stable (walking unsupported)	Normal	Normal	No	PreHypertensive	Absent	Normal	Yes	Reduced	Dull	Abnormal/added sounds	44	3.7	Pulurent
52	Negative	Female	46 and above	Married	No formal education	Casusl/others	Rural	Firewood	Motorcycle	>2Km	Never smoker	N/A	Spot	Germs	Yes	No	Yes	Yes	No	No	5	55.6	51-75%	>50%	2-4Wk	Not disturbed/not very sick	No		No	No		No	Stable (walking unsupported)	Normal	Normal	No	Hypertensive	Absent	Normal	Yes	Reduced	Dull	Abnormal/added sounds	5	13.3	Salivary
52	Negative	Female	46 and above	Married	No formal education	Casusl/others	Rural	Firewood	Motorcycle	>2Km	Never smoker	N/A	Morning	Germs	Yes	No	Yes	Yes	No	No	5	55.6	51-75%	>50%	2-4Wk	Not disturbed/not very sick	No		No	No		No	Stable (walking unsupported)	Normal	Normal	No	Hypertensive	Absent	Normal	Yes	Reduced	Dull	Abnormal/added sounds	0	10	Salivary
53	positive	Male	31-45	Married	Tertiary	Self employed	Urban	Gas	Others	<2Km	Never smoker	N/A	Morning	Germs	Yes	Yes	Yes	No	No	Yes	6	66.7	51-75%	>50%	2-4Wk	Fear of stigma	No		No	No		No	Stable (walking unsupported)	Normal	Normal	No	PreHypertensive	Absent	Normal	Yes	Reduced	Dull	Abnormal/added sounds	40	3.7	Pulurent
53	positive	Male	31-45	Married	Tertiary	Self employed	Urban	Gas	Others	<2Km	Never smoker	N/A	Spot	Germs	Yes	Yes	Yes	No	No	Yes	6	66.7	51-75%	>50%	2-4Wk	Fear of stigma	No		No	No		No	Stable (walking unsupported)	Normal	Normal	No	PreHypertensive	Absent	Normal	Yes	Reduced	Dull	Abnormal/added sounds	2	5.7	Mucoid
54	Negative	Female	18-30	Single	Secondary	Casusl/others	Rural	Firewood	Motorcycle	>2Km	Never smoker	N/A	Morning	Others	No	Yes	Yes	Yes	No	Yes	4	44.4	25-50%	<50%	2-4Wk	Not disturbed/not very sick	Yes	Treatment completed	Yes	Yes	ART	No	Stable (walking unsupported)	Underweight	Normal	No	PreHypertensive	Absent	Normal	Yes	Reduced	Dull	Abnormal/added sounds	0	2	Salivary
54	Negative	Female	18-30	Single	Secondary	Casusl/others	Rural	Firewood	Motorcycle	>2Km	Never smoker	N/A	Spot	Others	No	Yes	Yes	Yes	No	Yes	4	44.4	25-50%	<50%	2-4Wk	Not disturbed/not very sick	Yes	Treatment completed	Yes	Yes	ART	No	Stable (walking unsupported)	Underweight	Normal	No	PreHypertensive	Absent	Normal	Yes	Reduced	Dull	Abnormal/added sounds	21	4.3	Pulurent
55	Negative	Female	46 and above	Married	No formal education	Self employed	Urban	Gas	Bus/car	<2Km	Current smoker	>5yr	Morning	Germs	No	Yes	Yes	Yes	Yes	Yes	7	77.8	>75%	>50%	2-4Wk	Not disturbed/not very sick	No		No	No		No	Stable (walking unsupported)	Normal	Normal	No	Hypertensive	Absent	Normal	Yes	Reduced	Dull	Abnormal/added sounds	4.7	12	Salivary
55	Negative	Female	46 and above	Married	No formal education	Self employed	Urban	Gas	Bus/car	<2Km	Current smoker	>5yr	Spot	Germs	No	Yes	Yes	Yes	Yes	Yes	7	77.8	>75%	>50%	2-4Wk	Not disturbed/not very sick	No		No	No		No	Stable (walking unsupported)	Normal	Normal	No	Hypertensive	Absent	Normal	Yes	Reduced	Dull	Abnormal/added sounds	0	0	Mucoid
56	Negative	Male	46 and above	Married	No formal education	Casusl/others	Urban	Firewood	Motorcycle	>2Km	Never smoker	N/A	Spot	Germs	Yes	Yes	Yes	Yes	No	Yes	7	77.8	>75%	>50%	2-4Wk	Fear of stigma	Yes	Cured	No	No		No	Stable (walking unsupported)	Underweight	Normal	No	PreHypertensive	Absent	Normal	No	Normal	Resonant	Normal breath sounds	3.3	2.7	Salivary
57	Negative	Female	18-30	Currently not married	Primary	Formally employed	Sub-urban	Firewood	Motorcycle	>2Km	Never smoker	N/A	Morning	Germs	Yes	Yes	Yes	Yes	Yes	Yes	8	88.9	>75%	>50%	2-4Wk	Not disturbed/not very sick	No		No	No		No	Stable (walking unsupported)	Overweight/Obese	Normal	No	PreHypertensive	Absent	Normal	Yes	Reduced	Dull	Abnormal/added sounds	66	9	Pulurent
57	positive	Female	18-30	Currently not married	Primary	Formally employed	Sub-urban	Firewood	Motorcycle	>2Km	Never smoker	N/A	Spot	Germs	Yes	Yes	Yes	Yes	Yes	Yes	8	88.9	>75%	>50%	2-4Wk	Not disturbed/not very sick	No		No	No		No	Stable (walking unsupported)	Overweight/Obese	Normal	No	PreHypertensive	Absent	Normal	Yes	Reduced	Dull	Abnormal/added sounds	23.3	0	Pulurent
58	Negative	Female	31-45	Married	Primary	Self employed	Rural	Firewood	Bus/car	>2Km	Never smoker	N/A	Spot	Germs	No	Yes	Yes	Yes	Yes	Yes	7	77.8	>75%	>50%	2-4Wk	Distance from health facility	No		No	No		No	Stable (walking unsupported)	Overweight/Obese	Normal	No	PreHypertensive	Absent	Normal	No	Normal	Resonant	Normal breath sounds	4.7	6.3	Salivary
58	Negative	Female	31-45	Married	Primary	Self employed	Rural	Firewood	Bus/car	>2Km	Never smoker	N/A	Morning	Germs	No	Yes	Yes	Yes	Yes	Yes	7	77.8	>75%	>50%	2-4Wk	Distance from health facility	No		No	No		No	Stable (walking unsupported)	Overweight/Obese	Normal	No	PreHypertensive	Absent	Normal	No	Normal	Resonant	Normal breath sounds	0	0	Mucoid
59	Negative	Male	18-30	Married	Tertiary	Casusl/others	Rural	Kerosine	Others	>2Km	Never smoker	N/A	Morning	Others	Yes	Yes	Yes	Yes	No	No	4	44.4	25-50%	<50%	>4Wk	Fear of being dianosed with TB	No		No	No		No	Stable (walking unsupported)	Overweight/Obese	Normal	Yes	PreHypertensive	Absent	Normal	Yes	Reduced	Dull	Abnormal/added sounds	5.3	14.7	Salivary
59	Negative	Male	18-30	Married	Tertiary	Casusl/others	Rural	Kerosine	Others	>2Km	Never smoker	N/A	Spot	Others	Yes	Yes	Yes	Yes	No	No	4	44.4	25-50%	<50%	>4Wk	Fear of being dianosed with TB	No		No	No		No	Stable (walking unsupported)	Overweight/Obese	Normal	Yes	PreHypertensive	Absent	Normal	Yes	Reduced	Dull	Abnormal/added sounds	6.7	9.3	Mucoid
60	Negative	Female	18-30	Married	Primary	Casusl/others	Urban	Firewood	Motorcycle	<2Km	Never smoker	N/A	Morning	Others	Yes	Yes	Yes	Yes	Yes	Yes	7	77.8	>75%	>50%	2-4Wk	Fear of being dianosed with TB	No		Yes	Yes	ART	No	Stable (walking unsupported)	Underweight	Normal	Yes	PreHypertensive	Absent	Normal	No	Normal	Resonant	Normal breath sounds	0	6	Salivary
60	Negative	Female	18-30	Married	Primary	Casusl/others	Urban	Firewood	Motorcycle	<2Km	Never smoker	N/A	Spot	Others	Yes	Yes	Yes	Yes	Yes	Yes	7	77.8	>75%	>50%	2-4Wk	Fear of being dianosed with TB	No		Yes	Yes	ART	No	Stable (walking unsupported)	Underweight	Normal	Yes	PreHypertensive	Absent	Normal	No	Normal	Resonant	Normal breath sounds	4	13	Pulurent
61	Negative	Male	31-45	Married	Primary	Self employed	Rural	Firewood	Motorcycle	>2Km	Never smoker	N/A	Spot	Germs	No	Yes	Yes	Yes	Yes	No	6	66.7	51-75%	>50%	2-4Wk	Distance from health facility	Yes	Cured	No	No		No	Stable (walking unsupported)	Normal	Normal	No	Normal	Absent	Normal	No	Normal	Resonant	Normal breath sounds	18	12.7	Salivary
62	Negative	Male	31-45	Married	Primary	Casusl/others	Sub-urban	Kerosine	Motorcycle	>2Km	Former smoker	>5yr	Spot	Others	Yes	Yes	Yes	No	No	No	4	44.4	25-50%	<50%	>4Wk	others	Yes	Faliure	No	No		No	Stable (walking unsupported)	Normal	Normal	No	PreHypertensive	Absent	Normal	Yes	Reduced	Dull	Abnormal/added sounds	23.3	2.7	Pulurent
63	Negative	Female	46 and above	Married	No formal education	Self employed	Sub-urban	Firewood	Motorcycle	<2Km	Never smoker	N/A	Spot	Germs	Yes	Yes	Yes	No	No	No	5	55.6	51-75%	>50%	2-4Wk	Work	No		Yes	Yes	ART	No	Stable (walking unsupported)	Normal	Normal	No	PreHypertensive	Absent	Normal	Yes	Reduced	Dull	Abnormal/added sounds	7	7	Salivary
63	Negative	Female	46 and above	Married	No formal education	Self employed	Sub-urban	Firewood	Motorcycle	<2Km	Never smoker	N/A	Morning	Germs	Yes	Yes	Yes	No	No	No	5	55.6	51-75%	>50%	2-4Wk	Work	No		Yes	Yes	ART	No	Stable (walking unsupported)	Normal	Normal	No	PreHypertensive	Absent	Normal	Yes	Reduced	Dull	Abnormal/added sounds	2	13	Salivary
64	Negative	Male	46 and above	Married	No formal education	Casusl/others	Rural	Firewood	Bus/car	>2Km	Former smoker	>5yr	Spot	Germs	No	Yes	Yes	Yes	No	Yes	6	66.7	51-75%	>50%	2-4Wk	Distance from health facility	No		No	No		No	Stable (walking unsupported)	Normal	Normal	No	Hypertensive	Absent	Normal	Yes	Reduced	Dull	Abnormal/added sounds	6	9	Salivary
64	Negative	Male	46 and above	Married	No formal education	Casusl/others	Rural	Firewood	Bus/car	>2Km	Former smoker	>5yr	Morning	Germs	No	Yes	Yes	Yes	No	Yes	6	66.7	51-75%	>50%	2-4Wk	Distance from health facility	No		No	No		No	Stable (walking unsupported)	Normal	Normal	No	Hypertensive	Absent	Normal	Yes	Reduced	Dull	Abnormal/added sounds	0	5.7	Salivary
65	Negative	Female	46 and above	Currently not married	No formal education	Self employed	Sub-urban	Kerosine	Motorcycle	<2Km	Never smoker	N/A	Spot	Others	No	Yes	Yes	Yes	No	Yes	5	55.6	51-75%	>50%	2-4Wk	Not disturbed/not very sick	No		Yes	Yes	ART	Yes	Stable (walking unsupported)	Underweight	Pallor	No	PreHypertensive	Absent	Normal	Yes	Reduced	Dull	Abnormal/added sounds	19.3	4	Pulurent
65	Negative	Female	46 and above	Currently not married	No formal education	Self employed	Sub-urban	Kerosine	Motorcycle	<2Km	Never smoker	N/A	Morning	Others	No	Yes	Yes	Yes	No	Yes	5	55.6	51-75%	>50%	2-4Wk	Not disturbed/not very sick	No		Yes	Yes	ART	Yes	Stable (walking unsupported)	Underweight	Pallor	No	PreHypertensive	Absent	Normal	Yes	Reduced	Dull	Abnormal/added sounds	22.7	4.7	Mucoid
66	Negative	Male	46 and above	Married	Primary	Self employed	Urban	Kerosine	Motorcycle	>2Km	Never smoker	N/A	Spot	Germs	No	Yes	Yes	Yes	Yes	Yes	8	88.9	>75%	>50%	2-4Wk	Not disturbed/not very sick	Yes	Cured	No	No		No	Stable (walking unsupported)	Underweight	Normal	No	PreHypertensive	Absent	Normal	No	Normal	Resonant	Normal breath sounds	6	2	Mucoid
66	Negative	Male	46 and above	Married	Primary	Self employed	Urban	Kerosine	Motorcycle	>2Km	Never smoker	N/A	Morning	Germs	No	Yes	Yes	Yes	Yes	Yes	8	88.9	>75%	>50%	2-4Wk	Not disturbed/not very sick	Yes	Cured	No	No		No	Stable (walking unsupported)	Underweight	Normal	No	Hypertensive	Absent	Normal	No	Normal	Resonant	Normal breath sounds	3.3	2.7	Mucoid
67	Negative	Female	31-45	Married	Primary	Casusl/others	Sub-urban	Firewood	Motorcycle	<2Km	Never smoker	N/A	Spot	Others	No	Yes	Yes	Yes	Yes	Yes	6	66.7	51-75%	>50%	2-4Wk	Not disturbed/not very sick	No		No	No		No	Stable (walking unsupported)	Normal	Normal	No	PreHypertensive	Absent	Normal	No	Normal	Resonant	Normal breath sounds	4.7	18	Salivary
67	Negative	Female	31-45	Married	Primary	Casusl/others	Sub-urban	Firewood	Motorcycle	<2Km	Never smoker	N/A	Morning	Others	No	Yes	Yes	Yes	Yes	Yes	6	66.7	51-75%	>50%	2-4Wk	Not disturbed/not very sick	No		No	No		No	Stable (walking unsupported)	Normal	Normal	No	PreHypertensive	Absent	Normal	No	Normal	Resonant	Normal breath sounds	5	24.3	Salivary
69	Negative	Female	18-30	Single	Primary	Casusl/others	Rural	Firewood	Motorcycle	>2Km	Never smoker	N/A	Morning	Germs	No	Yes	Yes	Yes	Yes	Yes	7	77.8	>75%	>50%	2-4Wk	Not disturbed/not very sick	No		No	No		No	Stable (walking unsupported)	Overweight/Obese	Normal	No	PreHypertensive	Absent	Normal	No	Reduced	Dull	Abnormal/added sounds	4	15	Salivary
70	Negative	Male	46 and above	Married	Primary	Self employed	Urban	Kerosine	Motorcycle	>2Km	Never smoker	N/A	Morning	Others	No	No	Yes	Yes	Yes	Yes	6	66.7	51-75%	>50%	2-4Wk	Fear of being dianosed with TB	No		No	Yes	Declined to respond	No	Stable (walking unsupported)	Normal	Normal	No	Normal	Absent	Normal	No	Normal	Resonant	Normal breath sounds	1.3	7	Salivary
70	Negative	Male	46 and above	Married	Primary	Self employed	Urban	Kerosine	Motorcycle	>2Km	Never smoker	N/A	Spot	Others	No	No	Yes	Yes	Yes	Yes	6	66.7	51-75%	>50%	2-4Wk	Fear of being dianosed with TB	No		No	Yes	Declined to respond	No	Stable (walking unsupported)	Normal	Normal	No	Normal	Absent	Normal	No	Normal	Resonant	Normal breath sounds	3.3	7	Mucoid
73	Negative	Male	46 and above	Married	Secondary	Casusl/others	Urban	Gas	Others	<2Km	Never smoker	N/A	Morning	Germs	No	Yes	Yes	Yes	No	Yes	6	66.7	51-75%	>50%	>4Wk	others	No		No	No		No	Stable (walking unsupported)	Overweight/Obese	Normal	No	PreHypertensive	Absent	Normal	No	Normal	Resonant	Normal breath sounds	64	0	Pulurent
73	Negative	Male	46 and above	Married	Secondary	Casusl/others	Urban	Gas	Others	<2Km	Never smoker	N/A	Spot	Germs	No	Yes	Yes	Yes	No	Yes	6	66.7	51-75%	>50%	>4Wk	others	No		No	No		No	Stable (walking unsupported)	Overweight/Obese	Normal	No	PreHypertensive	Absent	Normal	No	Normal	Resonant	Normal breath sounds	3	1	Mucoid
74	Negative	Male	18-30	Single	Primary	Self employed	Rural	Firewood	Motorcycle	>2Km	Current smoker	1-5yr	Spot	Others	No	Yes	Yes	Yes	Yes	No	4	44.4	25-50%	<50%	>4Wk	Not disturbed/not very sick	No		No	No		No	Stable (walking unsupported)	Normal	Normal	No	PreHypertensive	Absent	Normal	No	Normal	Resonant	Normal breath sounds	0	0	Mucoid
74	Negative	Male	18-30	Single	Primary	Self employed	Rural	Firewood	Motorcycle	>2Km	Current smoker	1-5yr	Morning	Others	No	Yes	Yes	Yes	Yes	No	4	44.4	25-50%	<50%	>4Wk	Not disturbed/not very sick	No		No	No		No	Stable (walking unsupported)	Normal	Normal	No	PreHypertensive	Absent	Normal	No	Normal	Resonant	Normal breath sounds	0	0	Mucoid
75	Negative	Female	31-45	Married	Primary	Formally employed	Sub-urban	Firewood	Others	>2Km	Never smoker	N/A	Spot	Germs	No	Yes	Yes	Yes	Yes	No	6	66.7	51-75%	>50%	>4Wk	Distance from health facility	No		No	No		No	Stable (walking unsupported)	Underweight	Normal	No	PreHypertensive	Absent	Normal	No	Normal	Resonant	Normal breath sounds	7	8.3	Pulurent
75	Negative	Female	31-45	Married	Primary	Formally employed	Sub-urban	Firewood	Others	>2Km	Never smoker	N/A	Morning	Germs	No	Yes	Yes	Yes	Yes	No	6	66.7	51-75%	>50%	>4Wk	Distance from health facility	No		No	No		No	Stable (walking unsupported)	Underweight	Normal	No	PreHypertensive	Absent	Normal	No	Normal	Resonant	Normal breath sounds	4	2	Mucoid
76	Negative	Female	46 and above	Currently not married	Primary	Formally employed	Sub-urban	Kerosine	Others	>2Km	Never smoker	N/A	Spot	Germs	Yes	Yes	Yes	Yes	Yes	No	7	77.8	>75%	>50%	>4Wk	Not disturbed/not very sick	No		No	No		No	Stable (walking unsupported)	Normal	Pallor	No	Normal	Absent	Normal	No	Normal	Resonant	Normal breath sounds	0	1.3	Mucoid
76	Negative	Female	46 and above	Currently not married	Primary	Formally employed	Sub-urban	Kerosine	Others	>2Km	Never smoker	N/A	Morning	Germs	Yes	Yes	Yes	Yes	Yes	No	7	77.8	>75%	>50%	>4Wk	Not disturbed/not very sick	No		No	No		No	Stable (walking unsupported)	Normal	Pallor	No	Normal	Absent	Normal	No	Normal	Resonant	Normal breath sounds	4	2	Mucoid
77	Negative	Male	18-30	Single	Primary	Formally employed	Urban	Gas	Others	<2Km	Never smoker	N/A	Morning	Others	No	Yes	Yes	Yes	No	Yes	4	44.4	25-50%	<50%	>4Wk	Work	Yes	Treatment completed	Yes	Yes	ART	No	Stable (walking unsupported)	Normal	Normal	No	PreHypertensive	Absent	Normal	No	Normal	Resonant	Normal breath sounds	25	6.7	Mucoid
78	Negative	Female	31-45	Married	Primary	Casusl/others	Sub-urban	Firewood	Others	<2Km	Never smoker	N/A	Morning	Others	No	Yes	No	Yes	No	No	2	22.2	<25%	<50%	>4Wk	Not disturbed/not very sick	No		Yes	Yes	ART	No	Stable (walking unsupported)	Normal	Normal	No	PreHypertensive	Absent	Normal	No	Normal	Resonant	Normal breath sounds	2.7	1	Mucoid
79	Negative	Male	31-45	Single	Secondary	Casusl/others	Urban	Gas	Others	>2Km	Never smoker	N/A	Spot	Germs	No	No	No	No	No	No	1	11.1	<25%	<50%	>4Wk	Not disturbed/not very sick	No		No	No		No	Stable (walking unsupported)	Normal	Normal	No	PreHypertensive	Absent	Normal	No	Normal	Resonant	Normal breath sounds	28.3	7	Pulurent
79	Negative	Male	31-45	Single	Secondary	Casusl/others	Urban	Gas	Others	>2Km	Never smoker	N/A	Morning	Germs	No	No	No	No	No	No	1	11.1	<25%	<50%	>4Wk	Not disturbed/not very sick	No		No	No		No	Stable (walking unsupported)	Normal	Normal	No	PreHypertensive	Absent	Normal	No	Normal	Resonant	Normal breath sounds	15	0	Mucoid
80	Negative	Female	31-45	Currently not married	Primary	Casusl/others	Urban	Firewood	Motorcycle	<2Km	Never smoker	N/A	Morning	Germs	No	Yes	Yes	No	No	No	4	44.4	25-50%	<50%	2-4Wk	Not disturbed/not very sick	No		Yes	Yes	Declined to respond	No	Stable (walking unsupported)	Normal	Normal	No	PreHypertensive	Absent	Normal	No	Normal	Resonant	Normal breath sounds	6	23	Salivary
80	Negative	Female	31-45	Currently not married	Primary	Casusl/others	Urban	Firewood	Motorcycle	<2Km	Never smoker	N/A	Spot	Germs	No	Yes	Yes	No	No	No	4	44.4	25-50%	<50%	2-4Wk	Not disturbed/not very sick	No		Yes	Yes	Declined to respond	No	Stable (walking unsupported)	Normal	Normal	No	PreHypertensive	Absent	Normal	No	Normal	Resonant	Normal breath sounds	20.3	6.7	Pulurent
81	Negative	Male	31-45	Married	Primary	Self employed	Urban	Kerosine	Motorcycle	<2Km	Current smoker	>5yr	Spot	Germs	No	Yes	Yes	Yes	Yes	Yes	7	77.8	>75%	>50%	2-4Wk	Not disturbed/not very sick	Yes	Cured	No	No		No	Stable (walking unsupported)	Underweight	Normal	No	Normal	Absent	Normal	No	Normal	Resonant	Normal breath sounds	3.7	25	Salivary
81	Negative	Male	31-45	Married	Primary	Self employed	Urban	Kerosine	Motorcycle	<2Km	Current smoker	>5yr	Morning	Germs	No	Yes	Yes	Yes	Yes	Yes	7	77.8	>75%	>50%	2-4Wk	Not disturbed/not very sick	Yes	Cured	No	No		No	Stable (walking unsupported)	Underweight	Normal	No	Normal	Absent	Normal	No	Normal	Resonant	Normal breath sounds	3.7	2	Mucoid
82	Negative	Female	18-30	Single	Primary	Self employed	Urban	Kerosine	Others	<2Km	Current smoker	>5yr	Spot	Germs	No	Yes	Yes	Yes	Yes	Yes	8	88.9	>75%	>50%	<2Wk		Yes	Cured	No	No		No	Stable (walking unsupported)	Underweight	Normal	No	PreHypertensive	Absent	Normal	No	Normal	Resonant	Normal breath sounds	18	4	Mucoid
82	Negative	Female	18-30	Single	Primary	Self employed	Urban	Kerosine	Others	<2Km	Current smoker	>5yr	Morning	Germs	No	Yes	Yes	Yes	Yes	Yes	8	88.9	>75%	>50%	<2Wk		Yes	Cured	No	No		No	Stable (walking unsupported)	Underweight	Normal	No	PreHypertensive	Absent	Normal	No	Normal	Resonant	Normal breath sounds			Mucoid
83	Negative	Female	31-45	Married	Primary	Casusl/others	Rural	Firewood	Others	>2Km	Never smoker	N/A	Morning	Germs	Yes	Yes	No	Yes	Yes	No	6	66.7	51-75%	>50%	<2Wk		No		No	No		No	Stable (walking unsupported)	Overweight/Obese	Normal	No	PreHypertensive	Absent	Normal	No	Normal	Resonant	Normal breath sounds	2	22	Salivary
83	Negative	Female	31-45	Married	Primary	Casusl/others	Rural	Firewood	Others	>2Km	Never smoker	N/A	Spot	Germs	Yes	Yes	No	Yes	Yes	No	6	66.7	51-75%	>50%	<2Wk		No		No	No		No	Stable (walking unsupported)	Overweight/Obese	Normal	No	PreHypertensive	Absent	Normal	No	Normal	Resonant	Normal breath sounds			Salivary
86	Negative	Male	31-45	Married	Primary	Self employed	Urban	Firewood	Others	<2Km	Never smoker	N/A	Spot	Germs	Yes	Yes	Yes	No	No	Yes	6	66.7	51-75%	>50%	>4Wk	Fear of stigma	No		No	No		No	Stable (walking unsupported)	Normal	Normal	No	PreHypertensive	Absent	Normal	Yes	Reduced	Dull	Abnormal/added sounds	49.7	6	Pulurent
86	Negative	Male	31-45	Married	Primary	Self employed	Urban	Firewood	Others	<2Km	Never smoker	N/A	Morning	Germs	Yes	Yes	Yes	No	No	Yes	6	66.7	51-75%	>50%	>4Wk	Fear of stigma	No		No	No		No	Stable (walking unsupported)	Normal	Normal	No	PreHypertensive	Absent	Normal	Yes	Reduced	Dull	Abnormal/added sounds	0	0	Mucoid
89	Negative	Female	31-45	Married	Primary	Casusl/others	Urban	Others	Others	>2Km	Never smoker	N/A	Morning	Germs	No	Yes	Yes	Yes	Yes	No	6	66.7	51-75%	>50%	2-4Wk	Not disturbed/not very sick	No		No	No		No	Stable (walking unsupported)	Normal	Normal	No	PreHypertensive	Absent	Normal	No	Normal	Resonant	Normal breath sounds	14	8	Mucoid
90	Negative	Female	31-45	Married	Primary	Casusl/others	Urban	Firewood	Others	<2Km	Never smoker	N/A	Spot	Others	No	No	Yes	Yes	Yes	Yes	5	55.6	51-75%	>50%	2-4Wk	Not disturbed/not very sick	No		No	No		No	Stable (walking unsupported)	Underweight	Pallor	No	PreHypertensive	Absent	Normal	Yes	Reduced	Dull	Abnormal/added sounds	12	8.3	Mucoid
90	Negative	Female	31-45	Married	Primary	Casusl/others	Urban	Firewood	Others	<2Km	Never smoker	N/A	Morning	Others	No	No	Yes	Yes	Yes	Yes	5	55.6	51-75%	>50%	2-4Wk	Not disturbed/not very sick	No		No	No		No	Stable (walking unsupported)	Underweight	Pallor	No	PreHypertensive	Absent	Normal	Yes	Reduced	Dull	Abnormal/added sounds	1.3	3.7	Mucoid
91	Negative	Female	46 and above	Currently not married	Primary	Casusl/others	Urban	Firewood	Others	<2Km	Never smoker	N/A	Spot	Germs	Yes	Yes	Yes	Yes	Yes	Yes	8	88.9	>75%	>50%	2-4Wk	Distance from health facility	No		No	No		No	Stable (walking unsupported)	Normal	Normal	No	PreHypertensive	Absent	Normal	No	Normal	Resonant	Normal breath sounds	6.7	9	Salivary
91	Negative	Female	46 and above	Currently not married	Primary	Casusl/others	Urban	Firewood	Others	<2Km	Never smoker	N/A	Morning	Germs	Yes	Yes	Yes	Yes	Yes	Yes	8	88.9	>75%	>50%	2-4Wk	Distance from health facility	No		No	No		No	Stable (walking unsupported)	Normal	Normal	No	PreHypertensive	Absent	Normal	No	Normal	Resonant	Normal breath sounds	4	5.7	Salivary
93	Negative	Female	46 and above	Married	Tertiary	Formally employed	Urban	Kerosine	Motorcycle	<2Km	Never smoker	N/A	Spot	Germs	Yes	Yes	Yes	No	No	Yes	6	66.7	51-75%	>50%	>4Wk	Work	No		No	No		No	Stable (walking unsupported)	Normal	Normal	No	Hypertensive	Present	Normal	No	Normal	Resonant	Normal breath sounds	41.3	0	Pulurent
93	Negative	Female	46 and above	Married	Tertiary	Formally employed	Urban	Kerosine	Motorcycle	<2Km	Never smoker	N/A	Morning	Germs	Yes	Yes	Yes	No	No	Yes	6	66.7	51-75%	>50%	>4Wk	Work	No		No	No		No	Stable (walking unsupported)	Normal	Normal	No	Hypertensive	Present	Normal	No	Normal	Resonant	Normal breath sounds	0	0	Mucoid
94	Negative	Female	18-30	Single	Tertiary	Student	Urban	Others	Bus/car	<2Km	Never smoker	N/A	Spot	Others	Yes	Yes	No	Yes	No	No	3	33.3	25-50%	<50%	<2Wk		No		No	No		No	Stable (walking unsupported)	Normal	Normal	No	PreHypertensive	Absent	Normal	No	Normal	Resonant	Normal breath sounds	3	10.7	Salivary
95	positive	Female	46 and above	Married	No formal education	Casusl/others	Sub-urban	Firewood	Others	>2Km	Never smoker	N/A	Spot	Others	Yes	Yes	Yes	No	No	Yes	4	44.4	25-50%	<50%	>4Wk	Fear of being dianosed with TB	No		No	No		No	Stable (walking unsupported)	Underweight	Normal	No	PreHypertensive	Absent	Normal	Yes	Reduced	Dull	Abnormal/added sounds	4.3	7.7	Salivary
95	positive	Female	46 and above	Married	No formal education	Casusl/others	Sub-urban	Firewood	Others	>2Km	Never smoker	N/A	Morning	Others	Yes	Yes	Yes	No	No	Yes	4	44.4	25-50%	<50%	>4Wk	Fear of being dianosed with TB	No		No	No		No	Stable (walking unsupported)	Underweight	Normal	No	PreHypertensive	Absent	Normal	Yes	Reduced	Dull	Abnormal/added sounds	4	6	Salivary
97	positive	Male	18-30	Single	Primary	Casusl/others	Rural	Firewood	Others	>2Km	Never smoker	N/A	Morning	Others	No	Yes	Yes	No	No	Yes	3	33.3	25-50%	<50%	2-4Wk	Fear of being dianosed with TB	No		No	No		No	Sick looking (requires support)	Normal	Normal	No	PreHypertensive	Absent	Normal	Yes	Reduced	Dull	Abnormal/added sounds	41	4.3	Pulurent
97	positive	Male	18-30	Single	Primary	Casusl/others	Rural	Firewood	Others	>2Km	Never smoker	N/A	Spot	Others	No	Yes	Yes	No	No	Yes	3	33.3	25-50%	<50%	2-4Wk	Fear of being dianosed with TB	No		No	No		No	Sick looking (requires support)	Normal	Normal	No	PreHypertensive	Absent	Normal	Yes	Reduced	Dull	Abnormal/added sounds	21.3	10	Pulurent
98	Negative	Female	46 and above	Married	No formal education	Casusl/others	Sub-urban	Firewood	Others	>2Km	Never smoker	N/A	Spot	Others	No	Yes	Yes	No	Yes	No	4	44.4	25-50%	<50%	>4Wk	Not disturbed/not very sick	No		Yes	Yes	Declined to respond	No	Stable (walking unsupported)	Normal	Normal	No	PreHypertensive	Absent	Normal	Yes	Reduced	Dull	Abnormal/added sounds	39.3	4.7	Pulurent
98	Negative	Female	46 and above	Married	No formal education	Casusl/others	Sub-urban	Firewood	Others	>2Km	Never smoker	N/A	Morning	Others	No	Yes	Yes	No	Yes	No	4	44.4	25-50%	<50%	>4Wk	Not disturbed/not very sick	No		Yes	Yes	Declined to respond	No	Stable (walking unsupported)	Normal	Normal	No	PreHypertensive	Absent	Normal	Yes	Reduced	Dull	Abnormal/added sounds	9.3	25	Mucoid
100	Negative	Male	18-30	Married	Secondary	Formally employed	Urban	Firewood	Motorcycle	<2Km	Never smoker	N/A	Spot	Germs	No	Yes	Yes	No	No	No	4	44.4	25-50%	<50%	>4Wk	Fear of being dianosed with TB	No		No	No		No	Stable (walking unsupported)	Normal	Normal	No	PreHypertensive	Absent	Normal	Yes	Reduced	Dull	Abnormal/added sounds	26.3	4.3	Pulurent
100	Negative	Male	18-30	Married	Secondary	Formally employed	Urban	Firewood	Motorcycle	<2Km	Never smoker	N/A	Morning	Germs	No	Yes	Yes	No	No	No	4	44.4	25-50%	<50%	>4Wk	Fear of being dianosed with TB	No		No	No		No	Stable (walking unsupported)	Normal	Normal	No	PreHypertensive	Absent	Normal	Yes	Reduced	Dull	Abnormal/added sounds	0	0	Mucoid
101	Negative	Male	31-45	Currently not married	Primary	Casusl/others	Sub-urban	Firewood	Others	>2Km	Never smoker	N/A	Spot	Germs	No	Yes	No	Yes	Yes	Yes	6	66.7	51-75%	>50%	>4Wk	Not disturbed/not very sick	No		No	No		No	Stable (walking unsupported)	Normal	Normal	No	PreHypertensive	Absent	Normal	Yes	Reduced	Dull	Abnormal/added sounds	3.7	4	Salivary
102	Negative	Female	46 and above	Currently not married	Primary	Casusl/others	Urban	Firewood	Others	<2Km	Never smoker	N/A	Spot	Others	No	No	No	No	No	No	0	0	<25%	<50%	>4Wk	Not disturbed/not very sick	Yes	Out of control	Yes	Yes	Declined to respond	No	Stable (walking unsupported)	Underweight	Normal	No	PreHypertensive	Present	Normal	No	Normal	Resonant	Normal breath sounds	66.3	6.3	Pulurent
102	Negative	Female	46 and above	Currently not married	Primary	Casusl/others	Urban	Firewood	Others	<2Km	Never smoker	N/A	Morning	Others	No	No	No	No	No	No	0	0	<25%	<50%	>4Wk	Not disturbed/not very sick	Yes	Out of control	Yes	Yes	Declined to respond	No	Stable (walking unsupported)	Underweight	Normal	No	PreHypertensive	Present	Normal	No	Normal	Resonant	Normal breath sounds	26.7	2	Pulurent
103	Negative	Male	31-45	Currently not married	Secondary	Formally employed	Sub-urban	Kerosine	Motorcycle	>2Km	Never smoker	N/A	Spot	Germs	Yes	Yes	Yes	No	No	Yes	6	66.7	51-75%	>50%	>4Wk	Not disturbed/not very sick	No		No	No		No	Stable (walking unsupported)	Underweight	Normal	No	PreHypertensive	Absent	Normal	Yes	Reduced	Dull	Abnormal/added sounds	11.7	0	Salivary
103	Negative	Male	31-45	Currently not married	Secondary	Formally employed	Sub-urban	Kerosine	Motorcycle	>2Km	Never smoker	N/A	Morning	Germs	Yes	Yes	Yes	No	No	Yes	6	66.7	51-75%	>50%	>4Wk	Not disturbed/not very sick	No		No	No		No	Stable (walking unsupported)	Underweight	Normal	No	PreHypertensive	Absent	Normal	Yes	Reduced	Dull	Abnormal/added sounds	14.7	5	Salivary
104	Negative	Male	31-45	Married	Primary	Casusl/others	Rural	Kerosine	Others	>2Km	Never smoker	N/A	Spot	Others	No	Yes	No	Yes	No	Yes	3	33.3	25-50%	<50%	>4Wk	Not disturbed/not very sick	No		Yes	Yes	ART	No	Stable (walking unsupported)	Normal	Normal	No	PreHypertensive	Absent	Normal	No	Normal	Resonant	Normal breath sounds	36	3.3	Pulurent
104	Negative	Male	31-45	Married	Primary	Casusl/others	Rural	Kerosine	Others	>2Km	Never smoker	N/A	Morning	Others	No	Yes	No	Yes	No	Yes	3	33.3	25-50%	<50%	>4Wk	Not disturbed/not very sick	No		Yes	Yes	ART	No	Stable (walking unsupported)	Normal	Normal	No	PreHypertensive	Absent	Normal	No	Normal	Resonant	Normal breath sounds	17	17	Mucoid
105	Negative	Female	18-30	Married	Secondary	Self employed	Sub-urban	Others	Others	>2Km	Never smoker	N/A	Morning	Others	No	No	Yes	No	Yes	No	2	22.2	<25%	<50%	>4Wk	Work	No		No	No		No	Stable (walking unsupported)	Overweight/Obese	Normal	No	PreHypertensive	Absent	Normal	Yes	Reduced	Dull	Abnormal/added sounds	0	0	Mucoid
106	Negative	Female	18-30	Single	Primary	Formally employed	Sub-urban	Firewood	Others	>2Km	Never smoker	N/A	Spot	Germs	No	Yes	Yes	Yes	No	No	5	55.6	51-75%	>50%	>4Wk	Not disturbed/not very sick	No		No	No		No	Stable (walking unsupported)	Overweight/Obese	Normal	No	PreHypertensive	Absent	Normal	Yes	Reduced	Dull	Abnormal/added sounds	36.7	5	Pulurent
107	Negative	Male	31-45	Married	Secondary	Self employed	Urban	Firewood	Others	>2Km	Never smoker	N/A	Spot	Germs	Yes	Yes	Yes	No	No	Yes	6	66.7	51-75%	>50%	>4Wk	others	Yes	Out of control	Yes	Yes	Declined to respond	No	Stable (walking unsupported)	Normal	Normal	No	PreHypertensive	Absent	Normal	No	Normal	Resonant	Normal breath sounds	6	14.7	Salivary
107	Negative	Male	31-45	Married	Secondary	Self employed	Urban	Firewood	Others	>2Km	Never smoker	N/A	Morning	Germs	Yes	Yes	Yes	No	No	Yes	6	66.7	51-75%	>50%	>4Wk	others	Yes	Out of control	Yes	Yes	Declined to respond	No	Stable (walking unsupported)	Normal	Normal	No	PreHypertensive	Absent	Normal	No	Normal	Resonant	Normal breath sounds	3	13.3	Salivary
108	Negative	Female	18-30	Married	Primary	Casusl/others	Sub-urban	Firewood	Others	>2Km	Never smoker	N/A	Spot	Germs	Yes	Yes	Yes	No	No	Yes	6	66.7	51-75%	>50%	>4Wk	Not disturbed/not very sick	No		No	No		No	Stable (walking unsupported)	Normal	Normal	No	PreHypertensive	Absent	Normal	No	Normal	Resonant	Normal breath sounds	7	17.3	Salivary
108	Negative	Female	18-30	Married	Primary	Casusl/others	Sub-urban	Firewood	Others	>2Km	Never smoker	N/A	Morning	Germs	Yes	Yes	Yes	No	No	Yes	6	66.7	51-75%	>50%	>4Wk	Not disturbed/not very sick	No		No	No		No	Stable (walking unsupported)	Normal	Normal	No	PreHypertensive	Absent	Normal	No	Normal	Resonant	Normal breath sounds	3.7	6	Mucoid
109	positive	Male	46 and above	Married	Primary	Casusl/others	Urban	Kerosine	Motorcycle	>2Km	Never smoker	N/A	Spot	Germs	No	Yes	Yes	Yes	Yes	Yes	8	88.9	>75%	>50%	<2Wk		Yes	Out of control	No	No		Yes	Stable (walking unsupported)	Underweight	Normal	No	PreHypertensive	Absent	Normal	No	Normal	Resonant	Normal breath sounds	35.3	1.7	Pulurent
110	Negative	Female	46 and above	Single	Secondary	Casusl/others	Urban	Gas	Others	<2Km	Never smoker	N/A	Morning	Germs	Yes	Yes	Yes	No	No	Yes	6	66.7	51-75%	>50%	>4Wk	Not disturbed/not very sick	No		No	No		No	Stable (walking unsupported)	Normal	Normal	No	PreHypertensive	Absent	Normal	No	Normal	Resonant	Normal breath sounds	0	17	Salivary
110	Negative	Female	46 and above	Single	Secondary	Casusl/others	Urban	Gas	Others	<2Km	Never smoker	N/A	Spot	Germs	Yes	Yes	Yes	No	No	Yes	6	66.7	51-75%	>50%	>4Wk	Not disturbed/not very sick	No		No	No		No	Stable (walking unsupported)	Normal	Normal	No	PreHypertensive	Absent	Normal	No	Normal	Resonant	Normal breath sounds	5	1	Mucoid
111	Negative	Female	31-45	Married	No formal education	Casusl/others	Sub-urban	Firewood	Others	>2Km	Never smoker	N/A	Spot	Others	No	No	No	No	No	Yes	1	11.1	<25%	<50%	>4Wk	Fear of stigma	No		Yes	Yes	Declined to respond	No	Stable (walking unsupported)	Overweight/Obese	Normal	Yes	PreHypertensive	Absent	Normal	No	Normal	Resonant	Normal breath sounds	0	10	Salivary
111	Negative	Female	31-45	Married	No formal education	Casusl/others	Sub-urban	Firewood	Others	>2Km	Never smoker	N/A	Morning	Others	No	No	No	No	No	Yes	1	11.1	<25%	<50%	>4Wk	Fear of stigma	No		Yes	Yes	Declined to respond	No	Stable (walking unsupported)	Overweight/Obese	Normal	Yes	PreHypertensive	Absent	Normal	No	Normal	Resonant	Normal breath sounds	4	13	Salivary
112	Negative	Female	18-30	Single	Primary	Self employed	Urban	Others	Others	>2Km	Never smoker	N/A	Spot	Germs	No	Yes	No	No	Yes	Yes	5	55.6	51-75%	>50%	>4Wk	Not disturbed/not very sick	No		Yes	Yes	ART	No	Stable (walking unsupported)	Normal	Normal	No	PreHypertensive	Absent	Normal	No	Normal	Resonant	Normal breath sounds	4.3	2.7	Mucoid
112	Negative	Female	18-30	Single	Primary	Self employed	Urban	Others	Others	>2Km	Never smoker	N/A	Morning	Germs	No	Yes	No	No	Yes	Yes	5	55.6	51-75%	>50%	>4Wk	Not disturbed/not very sick	No		Yes	Yes	ART	No	Stable (walking unsupported)	Normal	Normal	No	PreHypertensive	Absent	Normal	No	Normal	Resonant	Normal breath sounds	0	0	Mucoid
113	Negative	Male	31-45	Married	Primary	Self employed	Rural	Firewood	Others	>2Km	Never smoker	N/A	Spot	Germs	No	Yes	Yes	No	No	Yes	4	44.4	25-50%	<50%	>4Wk	Distance from health facility	No		Yes	Yes	ART	No	Stable (walking unsupported)	Normal	Normal	No	PreHypertensive	Absent	Normal	No	Normal	Resonant	Normal breath sounds	4.3	8.7	Salivary
113	Negative	Male	31-45	Married	Primary	Self employed	Rural	Firewood	Others	>2Km	Never smoker	N/A	Morning	Germs	No	Yes	Yes	No	No	Yes	4	44.4	25-50%	<50%	>4Wk	Distance from health facility	No		Yes	Yes	ART	No	Stable (walking unsupported)	Normal	Normal	No	PreHypertensive	Absent	Normal	No	Normal	Resonant	Normal breath sounds	12.7	18	Mucoid
114	Negative	Male	46 and above	Married	Secondary	Self employed	Urban	Gas	Motorcycle	>2Km	Former smoker	>5yr	Spot	Others	Yes	Yes	No	No	No	Yes	4	44.4	25-50%	<50%	2-4Wk	Not disturbed/not very sick	No		Yes	Yes	ART	No	Stable (walking unsupported)	Normal	Normal	No	PreHypertensive	Absent	Normal	No	Normal	Resonant	Normal breath sounds	12.7	15.7	Salivary
114	Negative	Male	46 and above	Married	Secondary	Self employed	Urban	Gas	Motorcycle	>2Km	Former smoker	>5yr	Morning	Others	Yes	Yes	No	No	No	Yes	4	44.4	25-50%	<50%	2-4Wk	Not disturbed/not very sick	No		Yes	Yes	ART	No	Stable (walking unsupported)	Normal	Normal	No	PreHypertensive	Absent	Normal	No	Normal	Resonant	Normal breath sounds	25.3	13.7	Pulurent
115	Negative	Female	46 and above	Married	Secondary	Self employed	Urban	Gas	Others	<2Km	Never smoker	N/A	Morning	Germs	Yes	Yes	Yes	Yes	No	No	5	55.6	51-75%	>50%	>4Wk	Not disturbed/not very sick	No		Yes	Yes	Declined to respond	No	Stable (walking unsupported)	Overweight/Obese	Normal	No	PreHypertensive	Absent	Normal	No	Normal	Resonant	Normal breath sounds	5	26.3	Salivary
115	Negative	Female	46 and above	Married	Secondary	Self employed	Urban	Gas	Others	<2Km	Never smoker	N/A	Spot	Germs	Yes	Yes	Yes	Yes	No	No	5	55.6	51-75%	>50%	>4Wk	Not disturbed/not very sick	No		Yes	Yes	Declined to respond	No	Stable (walking unsupported)	Overweight/Obese	Normal	No	PreHypertensive	Absent	Normal	No	Normal	Resonant	Normal breath sounds	24.7	1.3	Pulurent
116	Negative	Male	18-30	Single	Secondary	Student	Sub-urban	Firewood	Others	>2Km	Never smoker	N/A	Spot	Germs	Yes	Yes	Yes	Yes	No	Yes	7	77.8	>75%	>50%	2-4Wk	Not disturbed/not very sick	No		No	No		No	Stable (walking unsupported)	Normal	Normal	No	PreHypertensive	Absent	Normal	No	Normal	Resonant	Normal breath sounds	5	1.3	Mucoid
116	Negative	Male	18-30	Single	Secondary	Student	Sub-urban	Firewood	Others	>2Km	Never smoker	N/A	Morning	Germs	Yes	Yes	Yes	Yes	No	Yes	7	77.8	>75%	>50%	2-4Wk	Not disturbed/not very sick	No		No	No		No	Stable (walking unsupported)	Normal	Normal	No	PreHypertensive	Absent	Normal	No	Normal	Resonant	Normal breath sounds	5.7	4.3	Mucoid
118	Negative	Female	18-30	Single	Secondary	Self employed	Urban	Gas	Motorcycle	<2Km	Current smoker	>5yr	Morning	Germs	Yes	Yes	Yes	Yes	No	Yes	7	77.8	>75%	>50%	2-4Wk	Not disturbed/not very sick	No		Yes	Yes	ART	No	Stable (walking unsupported)	Normal	Normal	No	PreHypertensive	Absent	Normal	No	Normal	Resonant	Normal breath sounds	12.7	16.7	Salivary
118	Negative	Female	18-30	Single	Secondary	Self employed	Urban	Gas	Motorcycle	<2Km	Current smoker	>5yr	Spot	Germs	Yes	Yes	Yes	Yes	No	Yes	7	77.8	>75%	>50%	2-4Wk	Not disturbed/not very sick	No		Yes	Yes	ART	No	Stable (walking unsupported)	Normal	Normal	No	PreHypertensive	Absent	Normal	No	Normal	Resonant	Normal breath sounds	5	4.3	Mucoid
119	Negative	Male	18-30	Single	Primary	Student	Urban	Firewood	Others	<2Km	Never smoker	N/A	Spot	Germs	Yes	Yes	Yes	Yes	Yes	Yes	8	88.9	>75%	>50%	2-4Wk	Not disturbed/not very sick	No		Yes	Yes	ART	No	Stable (walking unsupported)	Underweight	Normal	No	PreHypertensive	Present	Normal	Yes	Reduced	Dull	Abnormal/added sounds	3	3	Salivary
119	Negative	Male	18-30	Single	Primary	Student	Urban	Firewood	Others	<2Km	Never smoker	N/A	Morning	Germs	Yes	Yes	Yes	Yes	Yes	Yes	8	88.9	>75%	>50%	2-4Wk	Not disturbed/not very sick	No		Yes	Yes	ART	No	Stable (walking unsupported)	Underweight	Normal	No	PreHypertensive	Present	Normal	Yes	Reduced	Dull	Abnormal/added sounds	0	0	Mucoid
121	positive	Male	18-30	Married	Primary	Casusl/others	Urban	Firewood	Motorcycle	>2Km	Never smoker	N/A	Morning	Germs	Yes	Yes	Yes	Yes	Yes	Yes	8	88.9	>75%	>50%	2-4Wk	Not disturbed/not very sick	No		Yes	Yes	ART	No	Stable (walking unsupported)	Underweight	Pallor	No	PreHypertensive	Absent	Normal	Yes	Reduced	Dull	Abnormal/added sounds	5	6.7	Mucoid
122	Negative	Female	31-45	Married	Primary	Self employed	Rural	Firewood	Others	>2Km	Never smoker	N/A	Morning	Germs	Yes	Yes	Yes	No	Yes	Yes	7	77.8	>75%	>50%	>4Wk	Not disturbed/not very sick	No		Yes	Yes	ART	No	Stable (walking unsupported)	Normal	Normal	No	Normal	Absent	Normal	Yes	Reduced	Dull	Abnormal/added sounds	16.3	8.7	Mucoid
122	Negative	Female	31-45	Married	Primary	Self employed	Rural	Firewood	Others	>2Km	Never smoker	N/A	Spot	Germs	Yes	Yes	Yes	No	Yes	Yes	7	77.8	>75%	>50%	>4Wk	Not disturbed/not very sick	No		Yes	Yes	ART	No	Stable (walking unsupported)	Normal	Normal	No	Normal	Absent	Normal	Yes	Reduced	Dull	Abnormal/added sounds	17	11.3	Mucoid
124	Negative	Female	18-30	Single	Secondary	Student	Urban	Firewood	Motorcycle	>2Km	Never smoker	N/A	Spot	Germs	Yes	Yes	Yes	Yes	Yes	Yes	8	88.9	>75%	>50%	2-4Wk	Not disturbed/not very sick	No		No	No		No	Stable (walking unsupported)	Normal	Normal	No	PreHypertensive	Absent	Normal	No	Reduced	Resonant	Abnormal/added sounds	4.7	15.3	Salivary
124	Negative	Female	18-30	Single	Secondary	Student	Urban	Firewood	Motorcycle	>2Km	Never smoker	N/A	Morning	Germs	Yes	Yes	Yes	Yes	Yes	Yes	8	88.9	>75%	>50%	2-4Wk	Not disturbed/not very sick	No		No	No		No	Stable (walking unsupported)	Normal	Normal	No	PreHypertensive	Absent	Normal	No	Reduced	Resonant	Abnormal/added sounds	16	2.7	Pulurent
126	Negative	Male	18-30	Currently not married	Primary	Self employed	Urban	Firewood	Others	<2Km	Current smoker	1-5yr	Morning	Germs	Yes	Yes	Yes	Yes	No	Yes	7	77.8	>75%	>50%	2-4Wk	Not disturbed/not very sick	No		Yes	Yes	ART	No	Stable (walking unsupported)	Underweight	Normal	No	PreHypertensive	Absent	Normal	No	Normal	Resonant	Normal breath sounds	2	7	Salivary
126	Negative	Male	18-30	Currently not married	Primary	Self employed	Urban	Firewood	Others	<2Km	Current smoker	1-5yr	Spot	Germs	Yes	Yes	Yes	Yes	No	Yes	7	77.8	>75%	>50%	2-4Wk	Not disturbed/not very sick	No		Yes	Yes	ART	No	Stable (walking unsupported)	Underweight	Normal	No	PreHypertensive	Absent	Normal	No	Normal	Resonant	Normal breath sounds	5	10.3	Salivary
128	Negative	Male	46 and above	Married	Primary	Self employed	Rural	Firewood	Others	>2Km	Current smoker	>5yr	Morning	Germs	No	No	Yes	No	No	No	3	33.3	25-50%	<50%	<2Wk		No		No	No		No	Stable (walking unsupported)	Underweight	Normal	No	Hypertensive	Absent	Normal	No	Reduced	Dull	Abnormal/added sounds	4	2	Salivary
128	Negative	Male	46 and above	Married	Primary	Self employed	Rural	Firewood	Others	>2Km	Current smoker	>5yr	Spot	Germs	No	No	Yes	No	No	No	3	33.3	25-50%	<50%	<2Wk		No		No	No		No	Stable (walking unsupported)	Underweight	Normal	No	Hypertensive	Absent	Normal	No	Reduced	Dull	Abnormal/added sounds	26	2	Pulurent
130	Negative	Female	18-30	Married	Secondary	Self employed	Urban	Kerosine	Others	>2Km	Never smoker	N/A	Spot	Germs	Yes	Yes	Yes	Yes	No	Yes	7	77.8	>75%	>50%	>4Wk	Not disturbed/not very sick	No		Yes	Yes	ART	No	Stable (walking unsupported)	Normal	Normal	No	PreHypertensive	Absent	Normal	No	Normal	Resonant	Normal breath sounds	28.7	14	Pulurent
130	Negative	Female	18-30	Married	Secondary	Self employed	Urban	Kerosine	Others	>2Km	Never smoker	N/A	Morning	Germs	Yes	Yes	Yes	Yes	No	Yes	7	77.8	>75%	>50%	>4Wk	Not disturbed/not very sick	No		Yes	Yes	ART	No	Stable (walking unsupported)	Normal	Normal	No	PreHypertensive	Absent	Normal	No	Normal	Resonant	Normal breath sounds	33	12.7	Pulurent
131	Negative	Male	46 and above	Married	Tertiary	Self employed	Urban	Gas	Others	<2Km	Former smoker	1-5yr	Spot	Germs	No	Yes	Yes	Yes	No	Yes	6	66.7	51-75%	>50%	>4Wk	Not disturbed/not very sick	No		No	No		No	Stable (walking unsupported)	Overweight/Obese	Normal	No	PreHypertensive	Absent	Normal	No	Normal	Resonant	Normal breath sounds	3.7	8.7	Mucoid
131	Negative	Male	46 and above	Married	Tertiary	Self employed	Urban	Gas	Others	<2Km	Former smoker	1-5yr	Morning	Germs	No	Yes	Yes	Yes	No	Yes	6	66.7	51-75%	>50%	>4Wk	Not disturbed/not very sick	No		No	No		No	Stable (walking unsupported)	Overweight/Obese	Normal	No	PreHypertensive	Absent	Normal	No	Normal	Resonant	Normal breath sounds	3.7	8	Mucoid
133	Negative	Female	18-30	Married	Secondary	Casusl/others	Urban	Others	Motorcycle	>2Km	Current smoker	1-5yr	Morning	Others	No	No	No	No	No	No	2	22.2	<25%	<50%	2-4Wk	Not disturbed/not very sick	No		Yes	No		No	Stable (walking unsupported)	Underweight	Normal	No	PreHypertensive	Absent	Normal	No	Normal	Resonant	Normal breath sounds	3	8	Salivary
133	Negative	Female	18-30	Married	Secondary	Casusl/others	Urban	Others	Motorcycle	>2Km	Current smoker	1-5yr	Spot	Others	No	No	No	No	No	No	2	22.2	<25%	<50%	2-4Wk	Not disturbed/not very sick	No		Yes	No		No	Stable (walking unsupported)	Underweight	Normal	No	PreHypertensive	Absent	Normal	No	Normal	Resonant	Normal breath sounds	16.3	15.7	Mucoid
134	Negative	Male	31-45	Married	Secondary	Casusl/others	Urban	Firewood	Motorcycle	>2Km	Never smoker	N/A	Spot	Germs	Yes	No	Yes	Yes	No	Yes	6	66.7	51-75%	>50%	2-4Wk	others	No		No	Yes	Declined to respond	Yes	Stable (walking unsupported)	Normal	Normal	No	PreHypertensive	Absent	Normal	Yes	Reduced	Dull	Abnormal/added sounds	6	14.7	Salivary
134	Negative	Male	31-45	Married	Secondary	Casusl/others	Urban	Firewood	Motorcycle	>2Km	Never smoker	N/A	Morning	Germs	Yes	No	Yes	Yes	No	Yes	6	66.7	51-75%	>50%	2-4Wk	others	No		No	Yes	Declined to respond	Yes	Stable (walking unsupported)	Normal	Normal	No	PreHypertensive	Absent	Normal	Yes	Reduced	Dull	Abnormal/added sounds	6	14.7	Salivary
136	Negative	Male	18-30	Married	Primary	Self employed	Urban	Firewood	Bus/car	>2Km	Never smoker	N/A	Morning	Germs	No	Yes	Yes	No	No	Yes	5	55.6	51-75%	>50%	>4Wk	Not disturbed/not very sick	No		No	No		No	Stable (walking unsupported)	Normal	Normal	No	PreHypertensive	Absent	Normal	No	Normal	Resonant	Normal breath sounds	6.7	10.3	Salivary
136	Negative	Male	18-30	Married	Primary	Self employed	Urban	Firewood	Bus/car	>2Km	Never smoker	N/A	Spot	Germs	No	Yes	Yes	No	No	Yes	5	55.6	51-75%	>50%	>4Wk	Not disturbed/not very sick	No		No	No		No	Stable (walking unsupported)	Normal	Normal	No	PreHypertensive	Absent	Normal	No	Normal	Resonant	Normal breath sounds	4	6.7	Mucoid
137	Negative	Male	46 and above	Married	Primary	Self employed	Urban	Firewood	Others	>2Km	Former smoker	>5yr	Morning	Others	No	Yes	Yes	Yes	No	Yes	4	44.4	25-50%	<50%	2-4Wk	Not disturbed/not very sick	No		No	No		No	Stable (walking unsupported)	Normal	Normal	No	PreHypertensive	Present	Normal	No	Normal	Resonant	Normal breath sounds	0	15.3	Salivary
137	Negative	Male	46 and above	Married	Primary	Self employed	Urban	Firewood	Others	>2Km	Former smoker	>5yr	Spot	Others	No	Yes	Yes	Yes	No	Yes	4	44.4	25-50%	<50%	2-4Wk	Not disturbed/not very sick	No		No	No		No	Stable (walking unsupported)	Normal	Normal	No	PreHypertensive	Present	Normal	No	Normal	Resonant	Normal breath sounds	6	3.3	Mucoid
139	Negative	Male	46 and above	Married	Primary	Formally employed	Rural	Kerosine	Motorcycle	>2Km	Never smoker	N/A	Spot	Germs	No	Yes	Yes	Yes	No	Yes	5	55.6	51-75%	>50%	2-4Wk	Not disturbed/not very sick	No		No	No		No	Stable (walking unsupported)	Overweight/Obese	Normal	No	PreHypertensive	Absent	Normal	No	Normal	Resonant	Normal breath sounds	2.7	5.3	Salivary
139	Negative	Male	46 and above	Married	Primary	Formally employed	Rural	Kerosine	Motorcycle	>2Km	Never smoker	N/A	Morning	Germs	No	Yes	Yes	Yes	No	Yes	5	55.6	51-75%	>50%	2-4Wk	Not disturbed/not very sick	No		No	No		No	Stable (walking unsupported)	Overweight/Obese	Normal	No	PreHypertensive	Absent	Normal	No	Normal	Resonant	Normal breath sounds	2.3	4.7	Salivary
140	Negative	Female	31-45	Married	Primary	Casusl/others	Rural	Kerosine	Others	>2Km	Never smoker	N/A	Morning	Germs	No	Yes	Yes	No	Yes	Yes	5	55.6	51-75%	>50%	>4Wk	Not disturbed/not very sick	No		Yes	Yes	ART	No	Stable (walking unsupported)	Normal	Normal	No	PreHypertensive	Absent	Normal	No	Normal	Resonant	Normal breath sounds	4.3	5.7	Salivary
140	Negative	Female	31-45	Married	Primary	Casusl/others	Rural	Kerosine	Others	>2Km	Never smoker	N/A	Spot	Germs	No	Yes	Yes	No	Yes	Yes	5	55.6	51-75%	>50%	>4Wk	Not disturbed/not very sick	No		Yes	Yes	ART	No	Stable (walking unsupported)	Normal	Normal	No	PreHypertensive	Absent	Normal	No	Normal	Resonant	Normal breath sounds	6	3	Mucoid
141	positive	Female	18-30	Single	Secondary	Self employed	Rural	Firewood	Bus/car	>2Km	Never smoker	N/A	Spot	Others	No	No	No	No	No	Yes	1	11.1	<25%	<50%	<2Wk		No		No	No		No	Stable (walking unsupported)	Normal	Normal	No	PreHypertensive	Absent	Normal	Yes	Reduced	Dull	Abnormal/added sounds	30.3	1.7	Pulurent
141	positive	Female	18-30	Single	Secondary	Self employed	Rural	Firewood	Bus/car	>2Km	Never smoker	N/A	Morning	Others	No	No	No	No	No	Yes	1	11.1	<25%	<50%	<2Wk		No		No	No		No	Stable (walking unsupported)	Normal	Normal	No	PreHypertensive	Absent	Normal	Yes	Reduced	Dull	Abnormal/added sounds	39	12.3	Pulurent
146	Negative	Male	31-45	Married	Primary	Casusl/others	Urban	Firewood	Others	>2Km	Never smoker	N/A	Spot	Germs	Yes	Yes	Yes	Yes	Yes	No	6	66.7	51-75%	>50%	>4Wk	Not disturbed/not very sick	No		Yes	Yes	Declined to respond	Yes	Stable (walking unsupported)	Underweight	Normal	No	PreHypertensive	Absent	Normal	No	Normal	Resonant	Normal breath sounds	51.7	4.3	Pulurent
146	Negative	Male	31-45	Married	Primary	Casusl/others	Urban	Firewood	Others	>2Km	Never smoker	N/A	Morning	Germs	Yes	Yes	Yes	Yes	Yes	No	6	66.7	51-75%	>50%	>4Wk	Not disturbed/not very sick	No		Yes	Yes	Declined to respond	Yes	Stable (walking unsupported)	Underweight	Normal	No	PreHypertensive	Absent	Normal	No	Normal	Resonant	Normal breath sounds	15	5.3	Mucoid
147	Negative	Female	18-30	Currently not married	Primary	Self employed	Rural	Others	Motorcycle	<2Km	Never smoker	N/A	Spot	Others	Yes	Yes	No	Yes	Yes	No	4	44.4	25-50%	<50%	2-4Wk	Fear of being dianosed with TB	No		No	Yes	Declined to respond	No	Stable (walking unsupported)	Normal	Normal	No	PreHypertensive	Absent	Normal	Yes	Reduced	Dull	Abnormal/added sounds	7	17.3	Salivary
147	Negative	Female	18-30	Currently not married	Primary	Self employed	Rural	Others	Motorcycle	<2Km	Never smoker	N/A	Morning	Others	Yes	Yes	No	Yes	Yes	No	4	44.4	25-50%	<50%	2-4Wk	Fear of being dianosed with TB	No		No	Yes	Declined to respond	No	Stable (walking unsupported)	Normal	Normal	No	PreHypertensive	Absent	Normal	Yes	Reduced	Dull	Abnormal/added sounds	4.3	12.3	Salivary
148	Negative	Female	18-30	Single	Secondary	Formally employed	Urban	Others	Others	>2Km	Never smoker	N/A	Morning	Others	No	No	Yes	No	No	No	1	11.1	<25%	<50%	<2Wk		No		No	No		Yes	Stable (walking unsupported)	Underweight	Normal	No	PreHypertensive	Absent	Normal	No	Normal	Resonant	Normal breath sounds	13.7	6.3	Mucoid
150	positive	Male	18-30	Single	Secondary	Casusl/others	Urban	Firewood	Others	<2Km	Current smoker	1-5yr	Spot	Germs	No	Yes	Yes	Yes	No	Yes	5	55.6	51-75%	>50%	2-4Wk	Not disturbed/not very sick	No		No	No		No	Stable (walking unsupported)	Normal	Normal	No	PreHypertensive	Absent	Normal	No	Normal	Resonant	Normal breath sounds	2.7	7.3	Salivary
150	positive	Male	18-30	Single	Secondary	Casusl/others	Urban	Firewood	Others	<2Km	Current smoker	1-5yr	Morning	Germs	No	Yes	Yes	Yes	No	Yes	5	55.6	51-75%	>50%	2-4Wk	Not disturbed/not very sick	No		No	No		No	Stable (walking unsupported)	Normal	Normal	No	PreHypertensive	Absent	Normal	No	Normal	Resonant	Normal breath sounds	7.3	12	Salivary
151	Negative	Male	46 and above	Married	Primary	Self employed	Urban	Firewood	Motorcycle	>2Km	Former smoker	>5yr	Morning	Others	Yes	Yes	Yes	Yes	Yes	Yes	6	66.7	51-75%	>50%	>4Wk	others	Yes	Cured	No	No		No	Stable (walking unsupported)	Underweight	Normal	No	PreHypertensive	Absent	Normal	No	Normal	Resonant	Normal breath sounds	12	7.3	Mucoid
151	Negative	Male	46 and above	Married	Primary	Self employed	Urban	Firewood	Motorcycle	>2Km	Former smoker	>5yr	Spot	Others	Yes	Yes	Yes	Yes	Yes	Yes	6	66.7	51-75%	>50%	>4Wk	others	Yes	Cured	No	No		No	Stable (walking unsupported)	Underweight	Normal	No	PreHypertensive	Absent	Normal	No	Normal	Resonant	Normal breath sounds	18.3	21.3	Mucoid
152	positive	Male	46 and above	Married	Primary	Self employed	Rural	Firewood	Others	>2Km	Never smoker	N/A	Spot	Others	Yes	Yes	Yes	Yes	Yes	No	6	66.7	51-75%	>50%	2-4Wk	Not disturbed/not very sick	No		No	No		No	Stable (walking unsupported)	Normal	Normal	No	PreHypertensive	Absent	Normal	No	Normal	Resonant	Normal breath sounds	19.7	6	Pulurent
152	positive	Male	46 and above	Married	Primary	Self employed	Rural	Firewood	Others	>2Km	Never smoker	N/A	Morning	Others	Yes	Yes	Yes	Yes	Yes	No	6	66.7	51-75%	>50%	2-4Wk	Not disturbed/not very sick	No		No	No		No	Stable (walking unsupported)	Normal	Normal	No	PreHypertensive	Absent	Normal	No	Normal	Resonant	Normal breath sounds	5.7	6.3	Mucoid
154	Negative	Male	18-30	Single	Primary	Formally employed	Rural	Firewood	Others	>2Km	Former smoker	>5yr	Morning	Others	Yes	Yes	Yes	Yes	No	Yes	5	55.6	51-75%	>50%	>4Wk	Not disturbed/not very sick	No		No	No		No	Stable (walking unsupported)	Underweight	Normal	No	PreHypertensive	Absent	Normal	No	Normal	Resonant	Normal breath sounds	4.7	7.7	Salivary
154	Negative	Male	18-30	Single	Primary	Formally employed	Rural	Firewood	Others	>2Km	Former smoker	>5yr	Spot	Others	Yes	Yes	Yes	Yes	No	Yes	5	55.6	51-75%	>50%	>4Wk	Not disturbed/not very sick	No		No	No		No	Stable (walking unsupported)	Underweight	Normal	No	PreHypertensive	Absent	Normal	No	Normal	Resonant	Normal breath sounds	23	9	Pulurent
157	Negative	Male	46 and above	Married	Primary	Self employed	Urban	Firewood	Others	>2Km	Never smoker	N/A	Morning	Germs	Yes	Yes	Yes	Yes	Yes	Yes	7	77.8	>75%	>50%	2-4Wk	others	No		No	No		No	Stable (walking unsupported)	Underweight	Normal	No	PreHypertensive	Absent	Normal	No	Normal	Resonant	Normal breath sounds	67.7	2	Pulurent
157	Negative	Male	46 and above	Married	Primary	Self employed	Urban	Firewood	Others	>2Km	Never smoker	N/A	Spot	Germs	Yes	Yes	Yes	Yes	Yes	Yes	7	77.8	>75%	>50%	2-4Wk	others	No		No	No		No	Stable (walking unsupported)	Underweight	Normal	No	PreHypertensive	Absent	Normal	No	Normal	Resonant	Normal breath sounds	19.3	5	Mucoid
158	Negative	Male	31-45	Married	Primary	Casusl/others	Sub-urban	Firewood	Bus/car	>2Km	Current smoker	1-5yr	Spot	Germs	No	Yes	Yes	Yes	Yes	Yes	6	66.7	51-75%	>50%	>4Wk	others	No		No	No		No	Stable (walking unsupported)	Overweight/Obese	Normal	No	PreHypertensive	Absent	Normal	No	Normal	Resonant	Normal breath sounds	9.3	5.3	Mucoid
158	Negative	Male	31-45	Married	Primary	Casusl/others	Sub-urban	Firewood	Bus/car	>2Km	Current smoker	1-5yr	Morning	Germs	No	Yes	Yes	Yes	Yes	Yes	6	66.7	51-75%	>50%	>4Wk	others	No		No	No		No	Stable (walking unsupported)	Overweight/Obese	Normal	No	PreHypertensive	Absent	Normal	No	Normal	Resonant	Normal breath sounds	12	11	Mucoid
159	Negative	Female	18-30	Single	Tertiary	Student	Urban	Gas	Others	<2Km	Never smoker	N/A	Morning	Others	No	Yes	Yes	Yes	No	No	3	33.3	25-50%	<50%	>4Wk	Not disturbed/not very sick	No		No	No		No	Stable (walking unsupported)	Overweight/Obese	Normal	No	PreHypertensive	Absent	Normal	Yes	Reduced	Dull	Abnormal/added sounds	5.7	10.7	Salivary
159	Negative	Female	18-30	Single	Tertiary	Student	Urban	Gas	Others	<2Km	Never smoker	N/A	Spot	Others	No	Yes	Yes	Yes	No	No	3	33.3	25-50%	<50%	>4Wk	Not disturbed/not very sick	No		No	No		No	Stable (walking unsupported)	Overweight/Obese	Normal	No	PreHypertensive	Absent	Normal	Yes	Reduced	Dull	Abnormal/added sounds	4.3	3	Mucoid
160	positive	Male	31-45	Currently not married	Primary	Casusl/others	Urban	Firewood	Others	<2Km	Former smoker	>5yr	Spot	Germs	Yes	No	Yes	Yes	Yes	No	5	55.6	51-75%	>50%	2-4Wk	Not disturbed/not very sick	No		No	No		No	Stable (walking unsupported)	Normal	Pallor	No	PreHypertensive	Absent	Normal	Yes	Reduced	Dull	Abnormal/added sounds	41.3	3.3	Pulurent
160	positive	Male	31-45	Currently not married	Primary	Casusl/others	Urban	Firewood	Others	<2Km	Former smoker	>5yr	Morning	Germs	Yes	No	Yes	Yes	Yes	No	5	55.6	51-75%	>50%	2-4Wk	Not disturbed/not very sick	No		No	No		No	Stable (walking unsupported)	Normal	Pallor	No	PreHypertensive	Absent	Normal	Yes	Reduced	Dull	Abnormal/added sounds	14.7	9	Mucoid
162	Negative	Female	18-30	Married	Secondary	Self employed	Sub-urban	Others	Motorcycle	<2Km	Former smoker	>5yr	Spot	Germs	Yes	No	No	No	Yes	No	4	44.4	25-50%	<50%	>4Wk	Distance from health facility	Yes	Out of control	No	No		No	Stable (walking unsupported)	Underweight	Normal	No	PreHypertensive	Absent	Normal	Yes	Reduced	Dull	Abnormal/added sounds	1.3	12.7	Salivary
162	Negative	Female	18-30	Married	Secondary	Self employed	Sub-urban	Others	Motorcycle	<2Km	Former smoker	>5yr	Morning	Germs	Yes	No	No	No	Yes	No	4	44.4	25-50%	<50%	>4Wk	Distance from health facility	Yes	Out of control	No	No		No	Stable (walking unsupported)	Underweight	Normal	No	PreHypertensive	Absent	Normal	Yes	Reduced	Dull	Abnormal/added sounds	27.3	4.3	Pulurent
163	positive	Female	31-45	Married	Primary	Self employed	Urban	Firewood	Others	>2Km	Never smoker	N/A	Morning	Germs	Yes	Yes	Yes	Yes	Yes	No	7	77.8	>75%	>50%	>4Wk	Not disturbed/not very sick	No		Yes	Yes	ART	No	Stable (walking unsupported)	Underweight	Normal	No	PreHypertensive	Absent	Normal	Yes	Reduced	Dull	Abnormal/added sounds	8	9.7	Salivary
163	positive	Female	31-45	Married	Primary	Self employed	Urban	Firewood	Others	>2Km	Never smoker	N/A	Spot	Germs	Yes	Yes	Yes	Yes	Yes	No	7	77.8	>75%	>50%	>4Wk	Not disturbed/not very sick	No		Yes	Yes	ART	No	Stable (walking unsupported)	Underweight	Normal	No	PreHypertensive	Absent	Normal	Yes	Reduced	Dull	Abnormal/added sounds	25	5.3	Pulurent
167	Negative	Female	31-45	Currently not married	No formal education	Self employed	Urban	Firewood	Others	<2Km	Current smoker	>5yr	Spot	Others	Yes	Yes	Yes	No	No	Yes	4	44.4	25-50%	<50%	>4Wk	Not disturbed/not very sick	No		Yes	Yes	ART	No	Stable (walking unsupported)	Overweight/Obese	Normal	No	Hypertensive	Absent	Normal	Yes	Reduced	Dull	Abnormal/added sounds	20	10.7	Pulurent
167	Negative	Female	31-45	Currently not married	No formal education	Self employed	Urban	Firewood	Others	<2Km	Current smoker	>5yr	Morning	Others	Yes	Yes	Yes	No	No	Yes	4	44.4	25-50%	<50%	>4Wk	Not disturbed/not very sick	No		Yes	Yes	ART	No	Stable (walking unsupported)	Overweight/Obese	Normal	No	Hypertensive	Absent	Normal	Yes	Reduced	Dull	Abnormal/added sounds	14.7	5.3	Mucoid
168	Negative	Female	18-30	Married	Primary	Casusl/others	Urban	Firewood	Motorcycle	<2Km	Never smoker	N/A	Spot	Germs	No	Yes	Yes	Yes	No	Yes	5	55.6	51-75%	>50%	2-4Wk	Not disturbed/not very sick	No		Yes	Yes	ART	No	Stable (walking unsupported)	Overweight/Obese	Normal	No	PreHypertensive	Absent	Normal	Yes	Reduced	Dull	Abnormal/added sounds	54.7	5.3	Pulurent
168	Negative	Female	18-30	Married	Primary	Casusl/others	Urban	Firewood	Motorcycle	<2Km	Never smoker	N/A	Morning	Germs	No	Yes	Yes	Yes	No	Yes	5	55.6	51-75%	>50%	2-4Wk	Not disturbed/not very sick	No		Yes	Yes	ART	No	Stable (walking unsupported)	Overweight/Obese	Normal	No	PreHypertensive	Absent	Normal	Yes	Reduced	Dull	Abnormal/added sounds	21	10.3	Mucoid
169	Negative	Female	18-30	Single	No formal education	Self employed	Sub-urban	Firewood	Motorcycle	>2Km	Never smoker	N/A	Spot	Germs	No	Yes	Yes	Yes	Yes	No	5	55.6	51-75%	>50%	2-4Wk	Not disturbed/not very sick	No		Yes	Yes	ART	No	Stable (walking unsupported)	Normal	Normal	No	Normal	Absent	Normal	No	Normal	Resonant	Normal breath sounds	4.7	18.7	Salivary
169	Negative	Female	18-30	Single	No formal education	Self employed	Sub-urban	Firewood	Motorcycle	>2Km	Never smoker	N/A	Morning	Germs	No	Yes	Yes	Yes	Yes	No	5	55.6	51-75%	>50%	2-4Wk	Not disturbed/not very sick	No		Yes	Yes	ART	No	Stable (walking unsupported)	Normal	Normal	No	Normal	Absent	Normal	No	Normal	Resonant	Normal breath sounds	23	7.7	Pulurent
170	Negative	Male	46 and above	Married	Secondary	Self employed	Rural	Firewood	Bus/car	>2Km	Former smoker	>5yr	Spot	Germs	Yes	Yes	Yes	Yes	Yes	Yes	7	77.8	>75%	>50%	<2Wk		No		Yes	Yes	ART	No	Stable (walking unsupported)	Normal	Normal	No	Hypertensive	Absent	Normal	Yes	Reduced	Dull	Abnormal/added sounds	10.7	2	Mucoid
170	Negative	Male	46 and above	Married	Secondary	Self employed	Rural	Firewood	Bus/car	>2Km	Former smoker	>5yr	Morning	Germs	Yes	Yes	Yes	Yes	Yes	Yes	7	77.8	>75%	>50%	<2Wk		No		Yes	Yes	ART	No	Stable (walking unsupported)	Normal	Normal	No	Hypertensive	Absent	Normal	Yes	Reduced	Dull	Abnormal/added sounds	14.7	4.7	Mucoid
172	Negative	Male	18-30	Single	Secondary	Student	Rural	Firewood	Others	>2Km	Never smoker	N/A	Spot	Germs	Yes	Yes	Yes	Yes	Yes	Yes	7	77.8	>75%	>50%	2-4Wk	Not disturbed/not very sick	No		No	No		No	Stable (walking unsupported)	Overweight/Obese	Normal	Yes	PreHypertensive	Absent	Normal	Yes	Reduced	Dull	Abnormal/added sounds	14.7	9	Mucoid
172	Negative	Male	18-30	Single	Secondary	Student	Rural	Firewood	Others	>2Km	Never smoker	N/A	Morning	Germs	Yes	Yes	Yes	Yes	Yes	Yes	7	77.8	>75%	>50%	2-4Wk	Not disturbed/not very sick	No		No	No		No	Stable (walking unsupported)	Overweight/Obese	Normal	Yes	PreHypertensive	Absent	Normal	Yes	Reduced	Dull	Abnormal/added sounds	15.3	10	Mucoid
177	positive	Male	46 and above	Married	Secondary	Casusl/others	Rural	Firewood	Motorcycle	>2Km	Current smoker	>5yr	Spot	Others	No	Yes	No	No	No	Yes	2	22.2	<25%	<50%	>4Wk	Not disturbed/not very sick	No		No	No		Yes	Stable (walking unsupported)	Normal	Normal	No	PreHypertensive	Absent	Normal	No	Normal	Resonant	Normal breath sounds	16	2	Mucoid
177	positive	Male	46 and above	Married	Secondary	Casusl/others	Rural	Firewood	Motorcycle	>2Km	Current smoker	>5yr	Morning	Others	No	Yes	No	No	No	Yes	2	22.2	<25%	<50%	>4Wk	Not disturbed/not very sick	No		No	No		Yes	Stable (walking unsupported)	Normal	Normal	No	PreHypertensive	Absent	Normal	No	Normal	Resonant	Normal breath sounds	11	4.3	Mucoid
178	Negative	Female	18-30	Married	Tertiary	Formally employed	Urban	Others	Others	>2Km	Former smoker	>5yr	Spot	Germs	No	No	No	No	No	No	1	11.1	<25%	<50%	<2Wk		No		Yes	No		No	Stable (walking unsupported)	Normal	Normal	No	PreHypertensive	Absent	Normal	No	Normal	Resonant	Normal breath sounds	23	8.3	Pulurent
178	Negative	Female	18-30	Married	Tertiary	Formally employed	Urban	Others	Others	>2Km	Former smoker	>5yr	Morning	Germs	No	No	No	No	No	No	1	11.1	<25%	<50%	<2Wk		No		Yes	No		No	Stable (walking unsupported)	Normal	Normal	No	PreHypertensive	Absent	Normal	No	Normal	Resonant	Normal breath sounds	22	10.3	Mucoid
179	Negative	Female	18-30	Married	Primary	Casusl/others	Rural	Firewood	Others	>2Km	Never smoker	N/A	Spot	Others	No	Yes	Yes	Yes	Yes	No	4	44.4	25-50%	<50%	2-4Wk	Fear of stigma	No		No	No		No	Stable (walking unsupported)	Normal	Normal	No	PreHypertensive	Absent	Normal	Yes	Reduced	Dull	Abnormal/added sounds	30.7	3.7	Pulurent
179	Negative	Female	18-30	Married	Primary	Casusl/others	Rural	Firewood	Others	>2Km	Never smoker	N/A	Morning	Others	No	Yes	Yes	Yes	Yes	No	4	44.4	25-50%	<50%	2-4Wk	Fear of stigma	No		No	No		No	Stable (walking unsupported)	Normal	Normal	No	PreHypertensive	Absent	Normal	Yes	Reduced	Dull	Abnormal/added sounds	0	0	Mucoid
182	Negative	Male	46 and above	Married	Primary	Self employed	Urban	Firewood	Others	<2Km	Current smoker	>5yr	Spot	Others	No	Yes	Yes	Yes	Yes	Yes	5	55.6	51-75%	>50%	2-4Wk	Not disturbed/not very sick	No		No	No		No	Stable (walking unsupported)	Normal	Normal	No	Hypertensive	Absent	Normal	Yes	Reduced	Dull	Abnormal/added sounds	9.3	4.7	Mucoid
185	Negative	Female	46 and above	Married	No formal education	Self employed	Rural	Firewood	Bus/car	>2Km	Never smoker	N/A	Morning	Others	No	No	No	No	No	No	0	0	<25%	<50%	<2Wk		No		No	No		No	Stable (walking unsupported)	Normal	Normal	No	PreHypertensive	Absent	Normal	Yes	Reduced	Dull	Abnormal/added sounds	11.7	2.3	Mucoid
186	Negative	Male	31-45	Married	No formal education	Self employed	Urban	Firewood	Others	<2Km	Never smoker	N/A	Spot	Others	No	Yes	Yes	Yes	Yes	Yes	5	55.6	51-75%	>50%	<2Wk		Yes	Cured	No	No		No	Stable (walking unsupported)	Normal	Normal	No	PreHypertensive	Absent	Normal	Yes	Reduced	Dull	Abnormal/added sounds	9.3	2.7	Mucoid
186	Negative	Male	31-45	Married	No formal education	Self employed	Urban	Firewood	Others	<2Km	Never smoker	N/A	Morning	Others	No	Yes	Yes	Yes	Yes	Yes	5	55.6	51-75%	>50%	<2Wk		Yes	Cured	No	No		No	Stable (walking unsupported)	Normal	Normal	No	PreHypertensive	Absent	Normal	Yes	Reduced	Dull	Abnormal/added sounds	15.3	6.7	Mucoid
187	Negative	Male	46 and above	Married	Secondary	Self employed	Urban	Firewood	Motorcycle	>2Km	Never smoker	N/A	Morning	Others	No	Yes	No	No	No	No	1	11.1	<25%	<50%	<2Wk		No		No	No		No	Stable (walking unsupported)	Underweight	Normal	No	PreHypertensive	Absent	Normal	Yes	Reduced	Dull	Abnormal/added sounds	18.7	8	Pulurent
188	Negative	Male	18-30	Single	Secondary	Self employed	Urban	Firewood	Motorcycle	>2Km	Never smoker	N/A	Morning	Germs	No	Yes	Yes	No	No	No	3	33.3	25-50%	<50%	<2Wk		No		No	No		No	Stable (walking unsupported)	Overweight/Obese	Normal	No	PreHypertensive	Absent	Normal	No	Normal	Resonant	Normal breath sounds	1	8	Salivary
188	Negative	Male	18-30	Single	Secondary	Self employed	Urban	Firewood	Motorcycle	>2Km	Never smoker	N/A	Spot	Germs	No	Yes	Yes	No	No	No	3	33.3	25-50%	<50%	<2Wk		No		No	No		No	Stable (walking unsupported)	Overweight/Obese	Normal	No	PreHypertensive	Absent	Normal	No	Normal	Resonant	Normal breath sounds	14.7	7	Mucoid
189	Negative	Female	31-45	Married	No formal education	Self employed	Rural	Firewood	Motorcycle	>2Km	Never smoker	N/A	Spot	Germs	Yes	Yes	Yes	Yes	Yes	No	6	66.7	51-75%	>50%	>4Wk	Not disturbed/not very sick	No		Yes	Yes	ART	No	Stable (walking unsupported)	Underweight	Normal	No	Normal	Absent	Normal	Yes	Reduced	Dull	Abnormal/added sounds	0	6	Mucoid
189	Negative	Female	31-45	Married	No formal education	Self employed	Rural	Firewood	Motorcycle	>2Km	Never smoker	N/A	Morning	Germs	Yes	Yes	Yes	Yes	Yes	No	6	66.7	51-75%	>50%	>4Wk	Not disturbed/not very sick	No		Yes	Yes	ART	No	Stable (walking unsupported)	Underweight	Normal	No	Normal	Absent	Normal	Yes	Reduced	Dull	Abnormal/added sounds	8.3	2.7	Mucoid
190	Negative	Female	46 and above	Married	No formal education	Casusl/others	Rural	Firewood	Motorcycle	>2Km	Former smoker	>5yr	Morning	Others	Yes	Yes	Yes	No	Yes	No	4	44.4	25-50%	<50%	>4Wk	Not disturbed/not very sick	No		No	No		No	Stable (walking unsupported)	Normal	Normal	No	PreHypertensive	Absent	Normal	Yes	Reduced	Dull	Abnormal/added sounds	12.7	3.3	Mucoid
191	Negative	Female	31-45	Married	No formal education	Self employed	Sub-urban	Firewood	Motorcycle	>2Km	Current smoker	1-5yr	Spot	Germs	No	Yes	Yes	Yes	Yes	No	5	55.6	51-75%	>50%	<2Wk		Yes	Unkown	Yes	Yes	ART	Yes	Stable (walking unsupported)	Normal	Normal	No	PreHypertensive	Absent	Normal	Yes	Reduced	Dull	Abnormal/added sounds	2	6	Mucoid
191	Negative	Female	31-45	Married	No formal education	Self employed	Sub-urban	Firewood	Motorcycle	>2Km	Current smoker	1-5yr	Morning	Germs	No	Yes	Yes	Yes	Yes	No	5	55.6	51-75%	>50%	<2Wk		Yes	Unkown	Yes	Yes	ART	Yes	Stable (walking unsupported)	Normal	Normal	No	PreHypertensive	Absent	Normal	Yes	Reduced	Dull	Abnormal/added sounds	13.3	3	Mucoid
192	Negative	Female	18-30	Married	No formal education	Self employed	Rural	Firewood	Motorcycle	>2Km	Never smoker	N/A	Spot	Germs	No	No	No	No	No	No	1	11.1	<25%	<50%	<2Wk		Yes	Treatment completed	Yes	Yes	ART	No	Stable (walking unsupported)	Normal	Normal	No	Hypertensive	Absent	Normal	Yes	Reduced	Dull	Abnormal/added sounds	1.7	13.7	Salivary
192	Negative	Female	18-30	Married	No formal education	Self employed	Rural	Firewood	Motorcycle	>2Km	Never smoker	N/A	Morning	Germs	No	No	No	No	No	No	1	11.1	<25%	<50%	<2Wk		Yes	Treatment completed	Yes	Yes	ART	No	Stable (walking unsupported)	Normal	Normal	No	Hypertensive	Absent	Normal	Yes	Reduced	Dull	Abnormal/added sounds	3.3	0	Mucoid
193	Negative	Female	46 and above	Married	No formal education	Casusl/others	Rural	Firewood	Bus/car	>2Km	Never smoker	N/A	Spot	Others	Yes	Yes	Yes	Yes	No	Yes	5	55.6	51-75%	>50%	>4Wk	Not disturbed/not very sick	No		No	No		No	Sick looking (requires support)	Normal	Normal	No	PreHypertensive	Present	Abnormal/ Added sounds	Yes	Reduced	Dull	Abnormal/added sounds	3.3	1	Mucoid
193	Negative	Female	46 and above	Married	No formal education	Casusl/others	Rural	Firewood	Bus/car	>2Km	Never smoker	N/A	Morning	Others	Yes	Yes	Yes	Yes	No	Yes	5	55.6	51-75%	>50%	>4Wk	Not disturbed/not very sick	No		No	No		No	Sick looking (requires support)	Normal	Normal	No	PreHypertensive	Present	Abnormal/ Added sounds	Yes	Reduced	Dull	Abnormal/added sounds	5.7	10.7	Mucoid
195	Negative	Female	46 and above	Married	No formal education	Self employed	Rural	Firewood	Bus/car	>2Km	Never smoker	N/A	Spot	Germs	Yes	Yes	No	Yes	Yes	No	5	55.6	51-75%	>50%	2-4Wk	Distance from health facility	No		No	No		No	Stable (walking unsupported)	Normal	Normal	No	PreHypertensive	Absent	Normal	Yes	Reduced	Dull	Abnormal/added sounds	1.7	1.7	Pulurent
195	Negative	Female	46 and above	Married	No formal education	Self employed	Rural	Firewood	Bus/car	>2Km	Never smoker	N/A	Morning	Germs	Yes	Yes	No	Yes	Yes	No	5	55.6	51-75%	>50%	2-4Wk	Distance from health facility	No		No	No		No	Stable (walking unsupported)	Normal	Normal	No	PreHypertensive	Absent	Normal	Yes	Reduced	Dull	Abnormal/added sounds	0	0.7	Pulurent
197	Negative	Female	18-30	Single	Primary	Self employed	Urban	Firewood	Motorcycle	>2Km	Former smoker	>5yr	Spot	Germs	Yes	Yes	Yes	Yes	No	Yes	6	66.7	51-75%	>50%	2-4Wk	Not disturbed/not very sick	No		Yes	Yes	ART	Yes	Stable (walking unsupported)	Normal	Normal	No	PreHypertensive	Absent	Abnormal/ Added sounds	Yes	Reduced	Dull	Abnormal/added sounds	7	14	Salivary
197	Negative	Female	18-30	Single	Primary	Self employed	Urban	Firewood	Motorcycle	>2Km	Former smoker	>5yr	Morning	Germs	Yes	Yes	Yes	Yes	No	Yes	6	66.7	51-75%	>50%	2-4Wk	Not disturbed/not very sick	No		Yes	Yes	ART	Yes	Stable (walking unsupported)	Normal	Normal	No	PreHypertensive	Absent	Abnormal/ Added sounds	Yes	Reduced	Dull	Abnormal/added sounds	2	19	Mucoid
198	Negative	Female	18-30	Married	No formal education	Self employed	Rural	Firewood	Motorcycle	>2Km	Never smoker	N/A	Morning	Others	No	Yes	Yes	Yes	No	Yes	4	44.4	25-50%	<50%	2-4Wk	Not disturbed/not very sick	No		Yes	Yes	ART	No	Stable (walking unsupported)	Normal	Normal	No	PreHypertensive	Absent	Normal	Yes	Reduced	Dull	Abnormal/added sounds	3.3	0	Mucoid
199	Negative	Male	46 and above	Married	No formal education	Self employed	Rural	Others	Bus/car	>2Km	Never smoker	N/A	Spot	Others	Yes	Yes	Yes	Yes	Yes	No	5	55.6	51-75%	>50%	<2Wk		No		No	No		No	Stable (walking unsupported)	Normal	Pallor	No	PreHypertensive	Absent	Normal	No	Normal	Resonant	Normal breath sounds	2.7	13.3	Salivary
199	Negative	Male	46 and above	Married	No formal education	Self employed	Rural	Others	Bus/car	>2Km	Never smoker	N/A	Morning	Others	Yes	Yes	Yes	Yes	Yes	No	5	55.6	51-75%	>50%	<2Wk		No		No	No		No	Stable (walking unsupported)	Normal	Pallor	No	PreHypertensive	Absent	Normal	No	Normal	Resonant	Normal breath sounds	2.3	11.7	Salivary
201	Negative	Male	46 and above	Married	Primary	Self employed	Rural	Firewood	Motorcycle	>2Km	Never smoker	N/A	Morning	Others	No	Yes	Yes	Yes	Yes	No	4	44.4	25-50%	<50%	>4Wk	Distance from health facility	No		Yes	Yes	ART	No	Stable (walking unsupported)	Underweight	Normal	No	PreHypertensive	Absent	Normal	Yes	Reduced	Dull	Abnormal/added sounds	5.3	15.7	Salivary
201	Negative	Male	46 and above	Married	Primary	Self employed	Rural	Firewood	Motorcycle	>2Km	Never smoker	N/A	Spot	Others	No	Yes	Yes	Yes	Yes	No	4	44.4	25-50%	<50%	>4Wk	Distance from health facility	No		Yes	Yes	ART	No	Stable (walking unsupported)	Underweight	Normal	No	PreHypertensive	Absent	Normal	Yes	Reduced	Dull	Abnormal/added sounds	0	0	Mucoid
202	positive	Male	31-45	Currently not married	Secondary	Self employed	Urban	Firewood	Motorcycle	<2Km	Former smoker	1-5yr	Morning	Others	No	Yes	Yes	Yes	Yes	No	4	44.4	25-50%	<50%	<2Wk		Yes	Faliure	No	No		No	Stable (walking unsupported)	Underweight	Normal	No	Normal	Present	Normal	Yes	Reduced	Dull	Abnormal/added sounds	26.7	2.7	Pulurent
202	positive	Male	31-45	Currently not married	Secondary	Self employed	Urban	Firewood	Motorcycle	<2Km	Former smoker	1-5yr	Spot	Others	No	Yes	Yes	Yes	Yes	No	4	44.4	25-50%	<50%	<2Wk		Yes	Faliure	No	No		No	Stable (walking unsupported)	Underweight	Normal	No	Normal	Present	Normal	Yes	Reduced	Dull	Abnormal/added sounds	20	0.7	Pulurent
204	Negative	Male	31-45	Married	Primary	Casusl/others	Sub-urban	Firewood	Motorcycle	>2Km	Never smoker	N/A	Spot	Germs	No	Yes	Yes	Yes	No	Yes	5	55.6	51-75%	>50%	<2Wk		No		No	No		No	Stable (walking unsupported)	Normal	Normal	No	PreHypertensive	Absent	Normal	Yes	Reduced	Dull	Abnormal/added sounds	3.7	18	Salivary
204	Negative	Male	31-45	Married	Primary	Casusl/others	Sub-urban	Firewood	Motorcycle	>2Km	Never smoker	N/A	Morning	Germs	No	Yes	Yes	Yes	No	Yes	5	55.6	51-75%	>50%	<2Wk		No		No	No		No	Stable (walking unsupported)	Normal	Normal	No	PreHypertensive	Absent	Normal	Yes	Reduced	Dull	Abnormal/added sounds	4	14.7	Salivary
205	Negative	Male	31-45	Married	Primary	Self employed	Sub-urban	Firewood	Motorcycle	>2Km	Former smoker	1-5yr	Morning	Germs	Yes	Yes	Yes	No	No	Yes	5	55.6	51-75%	>50%	>4Wk	Not disturbed/not very sick	No		Yes	No		No	Stable (walking unsupported)	Normal	Normal	No	PreHypertensive	Absent	Normal	Yes	Reduced	Dull	Abnormal/added sounds	36	18	Mucoid
207	Negative	Male	31-45	Married	Primary	Self employed	Urban	Firewood	Motorcycle	<2Km	Former smoker	>5yr	Morning	Others	No	No	No	No	No	No	0	0	<25%	<50%	>4Wk	Not disturbed/not very sick	No		Yes	Yes	ART	No	Stable (walking unsupported)	Overweight/Obese	Normal	No	PreHypertensive	Present	Normal	Yes	Reduced	Resonant	Abnormal/added sounds	39.3	8.3	Pulurent
207	Negative	Male	31-45	Married	Primary	Self employed	Urban	Firewood	Motorcycle	<2Km	Former smoker	>5yr	Spot	Others	No	No	No	No	No	No	0	0	<25%	<50%	>4Wk	Not disturbed/not very sick	No		Yes	Yes	ART	No	Stable (walking unsupported)	Overweight/Obese	Normal	No	PreHypertensive	Present	Normal	Yes	Reduced	Resonant	Abnormal/added sounds	14.3	4	Mucoid
208	positive	Male	46 and above	Married	Secondary	Self employed	Urban	Firewood	Bus/car	<2Km	Current smoker	>5yr	Morning	Germs	No	Yes	Yes	Yes	Yes	Yes	6	66.7	51-75%	>50%	<2Wk		No		Yes	Yes	ART	No	Stable (walking unsupported)	Underweight	Normal	No	PreHypertensive	Absent	Normal	Yes	Reduced	Dull	Abnormal/added sounds	26.3	6.7	Pulurent
208	positive	Male	46 and above	Married	Secondary	Self employed	Urban	Firewood	Bus/car	<2Km	Current smoker	>5yr	Spot	Germs	No	Yes	Yes	Yes	Yes	Yes	6	66.7	51-75%	>50%	<2Wk		No		Yes	Yes	ART	No	Stable (walking unsupported)	Underweight	Normal	No	PreHypertensive	Absent	Normal	Yes	Reduced	Dull	Abnormal/added sounds	18.3	7	Mucoid
210	Negative	Female	46 and above	Married	Primary	Self employed	Urban	Firewood	Motorcycle	<2Km	Never smoker	N/A	Morning	Germs	No	Yes	Yes	Yes	Yes	No	5	55.6	51-75%	>50%	2-4Wk	Not disturbed/not very sick	No		Yes	Yes	ART	No	Stable (walking unsupported)	Overweight/Obese	Normal	No	PreHypertensive	Absent	Normal	No	Normal	Resonant	Normal breath sounds	9	2.3	Salivary
210	Negative	Female	46 and above	Married	Primary	Self employed	Urban	Firewood	Motorcycle	<2Km	Never smoker	N/A	Spot	Germs	No	Yes	Yes	Yes	Yes	No	5	55.6	51-75%	>50%	2-4Wk	Not disturbed/not very sick	No		Yes	Yes	ART	No	Stable (walking unsupported)	Overweight/Obese	Normal	No	PreHypertensive	Absent	Normal	No	Normal	Resonant	Normal breath sounds	4.3	17	Salivary
211	Negative	Male	31-45	Married	Primary	Self employed	Urban	Firewood	Motorcycle	>2Km	Former smoker	>5yr	Spot	Germs	No	Yes	Yes	Yes	Yes	Yes	6	66.7	51-75%	>50%	2-4Wk	Not disturbed/not very sick	No		No	No		No	Stable (walking unsupported)	Normal	Normal	No	PreHypertensive	Absent	Normal	Yes	Reduced	Dull	Abnormal/added sounds	2	4.7	Salivary
211	Negative	Male	31-45	Married	Primary	Self employed	Urban	Firewood	Motorcycle	>2Km	Former smoker	>5yr	Morning	Germs	No	Yes	Yes	Yes	Yes	Yes	6	66.7	51-75%	>50%	2-4Wk	Not disturbed/not very sick	No		No	No		No	Stable (walking unsupported)	Normal	Normal	No	PreHypertensive	Absent	Normal	Yes	Reduced	Dull	Abnormal/added sounds	6	7	Mucoid
212	Negative	Female	31-45	Married	Primary	Casusl/others	Rural	Firewood	Motorcycle	>2Km	Never smoker	N/A	Spot	Germs	Yes	Yes	Yes	Yes	Yes	No	6	66.7	51-75%	>50%	<2Wk		No		No	No		No	Stable (walking unsupported)	Normal	Normal	No	Normal	Absent	Normal	Yes	Reduced	Dull	Abnormal/added sounds	50	9.7	Pulurent
212	Negative	Female	31-45	Married	Primary	Casusl/others	Rural	Firewood	Motorcycle	>2Km	Never smoker	N/A	Morning	Germs	Yes	Yes	Yes	Yes	Yes	No	6	66.7	51-75%	>50%	<2Wk		No		No	No		No	Stable (walking unsupported)	Normal	Normal	No	Normal	Absent	Normal	Yes	Reduced	Dull	Abnormal/added sounds	25	2	Pulurent
213	Negative	Male	46 and above	Married	Primary	Self employed	Rural	Firewood	Motorcycle	>2Km	Never smoker	N/A	Spot	Germs	Yes	Yes	Yes	Yes	Yes	Yes	7	77.8	>75%	>50%	<2Wk		No		No	No		No	Stable (walking unsupported)	Overweight/Obese	Normal	No	PreHypertensive	Absent	Normal	Yes	Reduced	Dull	Abnormal/added sounds	36.7	3	Pulurent
213	Negative	Male	46 and above	Married	Primary	Self employed	Rural	Firewood	Motorcycle	>2Km	Never smoker	N/A	Morning	Germs	Yes	Yes	Yes	Yes	Yes	Yes	7	77.8	>75%	>50%	<2Wk		No		No	No		No	Stable (walking unsupported)	Overweight/Obese	Normal	No	PreHypertensive	Absent	Normal	Yes	Reduced	Dull	Abnormal/added sounds	2.3	5.7	Mucoid
216	Negative	Male	18-30	Single	Primary	Student	Urban	Firewood	Motorcycle	<2Km	Never smoker	N/A	Spot	Germs	Yes	Yes	Yes	Yes	Yes	No	6	66.7	51-75%	>50%	<2Wk		No		Yes	Yes	ART	No	Stable (walking unsupported)	Normal	Normal	No	PreHypertensive	Absent	Normal	Yes	Reduced	Dull	Abnormal/added sounds	1.7	7.3	Salivary
216	Negative	Male	18-30	Single	Primary	Student	Urban	Firewood	Motorcycle	<2Km	Never smoker	N/A	Morning	Germs	Yes	Yes	Yes	Yes	Yes	No	6	66.7	51-75%	>50%	<2Wk		No		Yes	Yes	ART	No	Stable (walking unsupported)	Normal	Normal	No	PreHypertensive	Absent	Normal	Yes	Reduced	Dull	Abnormal/added sounds	2	6	Salivary
217	Negative	Female	18-30	Married	Primary	Student	Urban	Firewood	Motorcycle	<2Km	Never smoker	N/A	Morning	Germs	Yes	Yes	Yes	Yes	Yes	No	6	66.7	51-75%	>50%	>4Wk	Fear of stigma	No		No	No		No	Stable (walking unsupported)	Normal	Normal	No	Normal	Absent	Normal	No	Normal	Resonant	Normal breath sounds	0	3.7	Salivary
217	Negative	Female	18-30	Married	Primary	Student	Urban	Firewood	Motorcycle	<2Km	Never smoker	N/A	Spot	Germs	Yes	Yes	Yes	Yes	Yes	No	6	66.7	51-75%	>50%	>4Wk	Fear of stigma	No		No	No		No	Stable (walking unsupported)	Normal	Normal	No	Normal	Absent	Normal	No	Normal	Resonant	Normal breath sounds	4	18.3	Salivary
218	positive	Male	18-30	Single	Tertiary	Student	Urban	Firewood	Motorcycle	<2Km	Never smoker	N/A	Spot	Germs	No	Yes	Yes	Yes	Yes	No	5	55.6	51-75%	>50%	<2Wk		No		No	No		No	Stable (walking unsupported)	Underweight	Normal	No	Normal	Absent	Normal	Yes	Normal	Dull	Abnormal/added sounds	0	0	Mucoid
218	positive	Male	18-30	Single	Tertiary	Student	Urban	Firewood	Motorcycle	<2Km	Never smoker	N/A	Morning	Germs	No	Yes	Yes	Yes	Yes	No	5	55.6	51-75%	>50%	<2Wk		No		No	No		No	Stable (walking unsupported)	Underweight	Normal	No	Normal	Absent	Normal	Yes	Normal	Dull	Abnormal/added sounds	15	2	Mucoid
220	Negative	Male	31-45	Married	Primary	Self employed	Rural	Firewood	Motorcycle	>2Km	Never smoker	N/A	Spot	Others	Yes	Yes	Yes	Yes	Yes	No	5	55.6	51-75%	>50%	<2Wk		No		No	No		No	Stable (walking unsupported)	Normal	Normal	No	PreHypertensive	Absent	Normal	Yes	Reduced	Dull	Abnormal/added sounds	14	7.7	Mucoid
220	Negative	Male	31-45	Married	Primary	Self employed	Rural	Firewood	Motorcycle	>2Km	Never smoker	N/A	Morning	Others	Yes	Yes	Yes	Yes	Yes	No	5	55.6	51-75%	>50%	<2Wk		No		No	No		No	Stable (walking unsupported)	Normal	Normal	No	PreHypertensive	Absent	Normal	Yes	Reduced	Dull	Abnormal/added sounds	4.3	6.3	Mucoid
221	Negative	Male	46 and above	Married	Primary	Self employed	Urban	Firewood	Motorcycle	<2Km	Former smoker	1-5yr	Spot	Others	Yes	Yes	Yes	Yes	Yes	No	5	55.6	51-75%	>50%	2-4Wk	Fear of being dianosed with TB	No		No	No		No	Stable (walking unsupported)	Underweight	Normal	No	PreHypertensive	Absent	Normal	Yes	Reduced	Dull	Abnormal/added sounds	2	12.3	Salivary
221	Negative	Male	46 and above	Married	Primary	Self employed	Urban	Firewood	Motorcycle	<2Km	Former smoker	1-5yr	Morning	Others	Yes	Yes	Yes	Yes	Yes	No	5	55.6	51-75%	>50%	2-4Wk	Fear of being dianosed with TB	No		No	No		No	Stable (walking unsupported)	Underweight	Normal	No	PreHypertensive	Absent	Normal	Yes	Reduced	Dull	Abnormal/added sounds	5.7	21.7	Salivary
225	Negative	Female	18-30	Married	No formal education	Self employed	Sub-urban	Kerosine	Motorcycle	>2Km	Never smoker	N/A	Spot	Germs	Yes	Yes	Yes	Yes	Yes	Yes	7	77.8	>75%	>50%	<2Wk		No		Yes	Yes	ART	No	Stable (walking unsupported)	Normal	Normal	No	PreHypertensive	Absent	Normal	Yes	Normal	Resonant	Normal breath sounds	9	13.3	Salivary
225	Negative	Female	18-30	Married	No formal education	Self employed	Sub-urban	Kerosine	Motorcycle	>2Km	Never smoker	N/A	Morning	Germs	Yes	Yes	Yes	Yes	Yes	Yes	7	77.8	>75%	>50%	<2Wk		No		Yes	Yes	ART	No	Stable (walking unsupported)	Normal	Normal	No	PreHypertensive	Absent	Normal	Yes	Normal	Resonant	Normal breath sounds			Salivary
226	positive	Male	18-30	Single	Primary	Self employed	Urban	Firewood	Motorcycle	<2Km	Never smoker	N/A	Spot	Others	Yes	Yes	Yes	No	Yes	No	4	44.4	25-50%	<50%	>4Wk	Not disturbed/not very sick	No		No	No		No	Stable (walking unsupported)	Normal	Normal	No	PreHypertensive	Absent	Normal	No	Normal	Resonant	Normal breath sounds	14.3	4.7	Mucoid
226	positive	Male	18-30	Single	Primary	Self employed	Urban	Firewood	Motorcycle	<2Km	Never smoker	N/A	Morning	Others	Yes	Yes	Yes	No	Yes	No	4	44.4	25-50%	<50%	>4Wk	Not disturbed/not very sick	No		No	No		No	Stable (walking unsupported)	Normal	Normal	No	PreHypertensive	Absent	Normal	No	Normal	Resonant	Normal breath sounds	25	7.7	Mucoid
229	Negative	Female	46 and above	Married	No formal education	Self employed	Urban	Firewood	Motorcycle	>2Km	Never smoker	N/A	Spot	Others	Yes	Yes	Yes	Yes	Yes	Yes	6	66.7	51-75%	>50%	<2Wk		No		No	No		No	Stable (walking unsupported)	Normal	Normal	No	Hypertensive	Absent	Normal	Yes	Reduced	Dull	Abnormal/added sounds	3.3	7	Mucoid
229	Negative	Female	46 and above	Married	No formal education	Self employed	Urban	Firewood	Motorcycle	>2Km	Never smoker	N/A	Morning	Others	Yes	Yes	Yes	Yes	Yes	Yes	6	66.7	51-75%	>50%	<2Wk		No		No	No		No	Stable (walking unsupported)	Normal	Normal	No	Hypertensive	Absent	Normal	Yes	Reduced	Dull	Abnormal/added sounds	5.3	5.3	Mucoid
230	positive	Female	18-30	Currently not married	Primary	Student	Rural	Firewood	Motorcycle	>2Km	Never smoker	N/A	Spot	Germs	Yes	Yes	Yes	Yes	No	Yes	6	66.7	51-75%	>50%	>4Wk	Not disturbed/not very sick	No		No	No		No	Stable (walking unsupported)	Normal	Normal	No	PreHypertensive	Absent	Normal	Yes	Reduced	Dull	Abnormal/added sounds	2.7	1.3	Mucoid
230	positive	Female	18-30	Currently not married	Primary	Student	Rural	Firewood	Motorcycle	>2Km	Never smoker	N/A	Morning	Germs	Yes	Yes	Yes	Yes	No	Yes	6	66.7	51-75%	>50%	>4Wk	Not disturbed/not very sick	No		No	No		No	Stable (walking unsupported)	Normal	Normal	No	PreHypertensive	Absent	Normal	Yes	Reduced	Dull	Abnormal/added sounds	13.7	2	Mucoid
231	Negative	Female	18-30	Married	Primary	Casusl/others	Urban	Firewood	Motorcycle	<2Km	Never smoker	N/A	Spot	Others	Yes	Yes	Yes	Yes	Yes	Yes	6	66.7	51-75%	>50%	>4Wk	Not disturbed/not very sick	No		No	No		No	Stable (walking unsupported)	Normal	Normal	No	PreHypertensive	Absent	Normal	Yes	Reduced	Dull	Abnormal/added sounds	7.3	4.3	Mucoid
231	Negative	Female	18-30	Married	Primary	Casusl/others	Urban	Firewood	Motorcycle	<2Km	Never smoker	N/A	Morning	Others	Yes	Yes	Yes	Yes	Yes	Yes	6	66.7	51-75%	>50%	>4Wk	Not disturbed/not very sick	No		No	No		No	Stable (walking unsupported)	Normal	Normal	No	PreHypertensive	Absent	Normal	Yes	Reduced	Dull	Abnormal/added sounds	14.3	3.3	Mucoid
232	Negative	Female	31-45	Married	Primary	Casusl/others	Urban	Firewood	Motorcycle	>2Km	Never smoker	N/A	Spot	Germs	Yes	Yes	Yes	Yes	No	No	5	55.6	51-75%	>50%	>4Wk	Not disturbed/not very sick	Yes	Unkown	Yes	Yes	ART	No	Stable (walking unsupported)	Normal	Normal	No	PreHypertensive	Present	Normal	No	Normal	Resonant	Normal breath sounds	25.7	1.3	Pulurent
232	Negative	Female	31-45	Married	Primary	Casusl/others	Urban	Firewood	Motorcycle	>2Km	Never smoker	N/A	Morning	Germs	Yes	Yes	Yes	Yes	No	No	5	55.6	51-75%	>50%	>4Wk	Not disturbed/not very sick	Yes	Unkown	Yes	Yes	ART	No	Stable (walking unsupported)	Normal	Normal	No	PreHypertensive	Present	Normal	No	Normal	Resonant	Normal breath sounds	20	1.3	Pulurent
233	Negative	Female	31-45	Married	No formal education	Self employed	Urban	Gas	Others	<2Km	Never smoker	N/A	Spot	Germs	Yes	Yes	Yes	Yes	Yes	Yes	7	77.8	>75%	>50%	>4Wk	Not disturbed/not very sick	No		No	No		No	Stable (walking unsupported)	Normal	Normal	No	PreHypertensive	Absent	Normal	No	Normal	Resonant	Normal breath sounds	2.3	4	Mucoid
233	Negative	Female	31-45	Married	No formal education	Self employed	Urban	Gas	Others	<2Km	Never smoker	N/A	Morning	Germs	Yes	Yes	Yes	Yes	Yes	Yes	7	77.8	>75%	>50%	>4Wk	Not disturbed/not very sick	No		No	No		No	Stable (walking unsupported)	Normal	Normal	No	PreHypertensive	Absent	Normal	No	Normal	Resonant	Normal breath sounds	6.3	1.7	Mucoid
234	Negative	Male	31-45	Married	Secondary	Formally employed	Urban	Firewood	Motorcycle	>2Km	Never smoker	N/A	Spot	Germs	Yes	Yes	Yes	Yes	Yes	Yes	7	77.8	>75%	>50%	>4Wk	Work	No		No	No		No	Stable (walking unsupported)	Normal	Normal	No	PreHypertensive	Absent	Normal	No	Normal	Resonant	Normal breath sounds	2	9.7	Salivary
234	Negative	Male	31-45	Married	Secondary	Formally employed	Urban	Firewood	Motorcycle	>2Km	Never smoker	N/A	Morning	Germs	Yes	Yes	Yes	Yes	Yes	Yes	7	77.8	>75%	>50%	>4Wk	Work	No		No	No		No	Stable (walking unsupported)	Normal	Normal	No	PreHypertensive	Absent	Normal	No	Normal	Resonant	Normal breath sounds	11	3.7	Mucoid
235	Negative	Male	31-45	Married	Primary	Self employed	Urban	Firewood	Others	>2Km	Current smoker	>5yr	Spot	Germs	Yes	Yes	Yes	Yes	Yes	Yes	7	77.8	>75%	>50%	<2Wk		No		No	No		No	Stable (walking unsupported)	Underweight	Normal	No	PreHypertensive	Absent	Normal	Yes	Reduced	Resonant	Abnormal/added sounds	12	0	Mucoid
235	Negative	Male	31-45	Married	Primary	Self employed	Urban	Firewood	Others	>2Km	Current smoker	>5yr	Morning	Germs	Yes	Yes	Yes	Yes	Yes	Yes	7	77.8	>75%	>50%	<2Wk		No		No	No		No	Stable (walking unsupported)	Underweight	Normal	No	PreHypertensive	Absent	Normal	Yes	Reduced	Resonant	Abnormal/added sounds	6	2	Mucoid
236	positive	Female	31-45	Married	Primary	Casusl/others	Urban	Firewood	Motorcycle	>2Km	Never smoker	N/A	Spot	Germs	Yes	Yes	Yes	Yes	Yes	No	6	66.7	51-75%	>50%	>4Wk	Not disturbed/not very sick	No		No	No		No	Stable (walking unsupported)	Normal	Normal	No	PreHypertensive	Absent	Normal	Yes	Reduced	Dull	Abnormal/added sounds	7	2.7	Mucoid
236	positive	Female	31-45	Married	Primary	Casusl/others	Urban	Firewood	Motorcycle	>2Km	Never smoker	N/A	Morning	Germs	Yes	Yes	Yes	Yes	Yes	No	6	66.7	51-75%	>50%	>4Wk	Not disturbed/not very sick	No		No	No		No	Stable (walking unsupported)	Normal	Normal	No	PreHypertensive	Absent	Normal	Yes	Reduced	Dull	Abnormal/added sounds	2.3	8.3	Mucoid
237	Negative	Male	46 and above	Single	Primary	Casusl/others	Rural	Firewood	Bus/car	>2Km	Never smoker	N/A	Spot	Germs	No	Yes	Yes	Yes	Yes	No	5	55.6	51-75%	>50%	<2Wk		No		No	No		No	Stable (walking unsupported)	Normal	Normal	No	PreHypertensive	Absent	Normal	Yes	Reduced	Dull	Abnormal/added sounds	3.3	7	Salivary
237	Negative	Male	46 and above	Single	Primary	Casusl/others	Rural	Firewood	Bus/car	>2Km	Never smoker	N/A	Morning	Germs	No	Yes	Yes	Yes	Yes	No	5	55.6	51-75%	>50%	<2Wk		No		No	No		No	Stable (walking unsupported)	Normal	Normal	No	PreHypertensive	Absent	Normal	Yes	Reduced	Dull	Abnormal/added sounds			Mucoid
238	Negative	Male	46 and above	Married	Secondary	Self employed	Urban	Firewood	Motorcycle	>2Km	Former smoker	1-5yr	Morning	Germs	Yes	Yes	Yes	Yes	Yes	Yes	7	77.8	>75%	>50%	2-4Wk	Not disturbed/not very sick	No		No	No		No	Stable (walking unsupported)	Normal	Normal	No	PreHypertensive	Absent	Normal	No	Normal	Resonant	Normal breath sounds	1.3	5	Salivary
238	Negative	Male	46 and above	Married	Secondary	Self employed	Urban	Firewood	Motorcycle	>2Km	Former smoker	1-5yr	Spot	Germs	Yes	Yes	Yes	Yes	Yes	Yes	7	77.8	>75%	>50%	2-4Wk	Not disturbed/not very sick	No		No	No		No	Stable (walking unsupported)	Normal	Normal	No	PreHypertensive	Absent	Normal	No	Normal	Resonant	Normal breath sounds	7	1.3	Mucoid
240	Negative	Female	31-45	Currently not married	Primary	Formally employed	Sub-urban	Firewood	Bus/car	>2Km	Never smoker	N/A	Morning	Germs	No	No	No	No	No	Yes	2	22.2	<25%	<50%	>4Wk	Not disturbed/not very sick	No		Yes	Yes	Declined to respond	No	Stable (walking unsupported)	Overweight/Obese	Normal	No	Normal	Absent	Normal	Yes	Normal	Resonant	Normal breath sounds	0	4	Salivary
240	Negative	Female	31-45	Currently not married	Primary	Formally employed	Sub-urban	Firewood	Bus/car	>2Km	Never smoker	N/A	Spot	Germs	No	No	No	No	No	Yes	2	22.2	<25%	<50%	>4Wk	Not disturbed/not very sick	No		Yes	Yes	Declined to respond	No	Stable (walking unsupported)	Overweight/Obese	Normal	No	Normal	Absent	Normal	Yes	Normal	Resonant	Normal breath sounds	11.3	1.7	Mucoid
241	Negative	Male	31-45	Married	Primary	Self employed	Urban	Firewood	Motorcycle	<2Km	Never smoker	N/A	Morning	Germs	Yes	Yes	Yes	Yes	Yes	No	6	66.7	51-75%	>50%	<2Wk		No		No	No		No	Stable (walking unsupported)	Overweight/Obese	Normal	No	Hypertensive	Absent	Normal	Yes	Reduced	Dull	Abnormal/added sounds	1	7.7	Salivary
241	Negative	Male	31-45	Married	Primary	Self employed	Urban	Firewood	Motorcycle	<2Km	Never smoker	N/A	Spot	Germs	Yes	Yes	Yes	Yes	Yes	No	6	66.7	51-75%	>50%	<2Wk		No		No	No		No	Stable (walking unsupported)	Overweight/Obese	Normal	No	Hypertensive	Absent	Normal	Yes	Reduced	Dull	Abnormal/added sounds	24	4	Pulurent
243	Negative	Female	46 and above	Married	No formal education	Self employed	Urban	Firewood	Motorcycle	>2Km	Never smoker	N/A	Spot	Germs	Yes	Yes	Yes	Yes	Yes	Yes	7	77.8	>75%	>50%	<2Wk		No		Yes	Yes	ART	No	Stable (walking unsupported)	Underweight	Normal	No	PreHypertensive	Absent	Normal	Yes	Normal	Resonant	Normal breath sounds	19.7	4	Mucoid
243	Negative	Female	46 and above	Married	No formal education	Self employed	Urban	Firewood	Motorcycle	>2Km	Never smoker	N/A	Morning	Germs	Yes	Yes	Yes	Yes	Yes	Yes	7	77.8	>75%	>50%	<2Wk		No		Yes	Yes	ART	No	Stable (walking unsupported)	Underweight	Normal	No	PreHypertensive	Absent	Normal	Yes	Normal	Resonant	Normal breath sounds	13.7	1	Mucoid
244	positive	Male	31-45	Currently not married	Tertiary	Self employed	Urban	Gas	Motorcycle	<2Km	Former smoker	1-5yr	Morning	Germs	Yes	Yes	No	Yes	Yes	No	5	55.6	51-75%	>50%	<2Wk		No		Yes	Yes	Declined to respond	No	Stable (walking unsupported)	Normal	Normal	No	PreHypertensive	Absent	Normal	No	Normal	Resonant	Normal breath sounds	1.3	17	Salivary
244	positive	Male	31-45	Currently not married	Tertiary	Self employed	Urban	Gas	Motorcycle	<2Km	Former smoker	1-5yr	Spot	Germs	Yes	Yes	No	Yes	Yes	No	5	55.6	51-75%	>50%	<2Wk		No		Yes	Yes	Declined to respond	No	Stable (walking unsupported)	Normal	Normal	No	PreHypertensive	Absent	Normal	No	Normal	Resonant	Normal breath sounds	6.7	5	Mucoid
246	Negative	Female	31-45	Married	No formal education	Self employed	Rural	Firewood	Motorcycle	>2Km	Never smoker	N/A	Spot	Germs	Yes	Yes	Yes	Yes	Yes	Yes	7	77.8	>75%	>50%	2-4Wk	Not disturbed/not very sick	No		Yes	Yes	Declined to respond	No	Stable (walking unsupported)	Underweight	Normal	No	PreHypertensive	Absent	Normal	No	Normal	Resonant	Normal breath sounds	2	2	Mucoid
246	Negative	Female	31-45	Married	No formal education	Self employed	Rural	Firewood	Motorcycle	>2Km	Never smoker	N/A	Morning	Germs	Yes	Yes	Yes	Yes	Yes	Yes	7	77.8	>75%	>50%	2-4Wk	Not disturbed/not very sick	No		Yes	Yes	Declined to respond	No	Stable (walking unsupported)	Underweight	Normal	No	PreHypertensive	Absent	Normal	No	Normal	Resonant	Normal breath sounds	6	14.3	Mucoid
247	positive	Male	31-45	Currently not married	Secondary	Self employed	Urban	Firewood	Others	<2Km	Current smoker	1-5yr	Spot	Germs	Yes	Yes	Yes	Yes	Yes	Yes	7	77.8	>75%	>50%	>4Wk	Not disturbed/not very sick	No		No	No		No	Stable (walking unsupported)	Underweight	Normal	Yes	PreHypertensive	Absent	Normal	Yes	Reduced	Dull	Abnormal/added sounds	22	2.7	Pulurent
247	positive	Male	31-45	Currently not married	Secondary	Self employed	Urban	Firewood	Others	<2Km	Current smoker	1-5yr	Morning	Germs	Yes	Yes	Yes	Yes	Yes	Yes	7	77.8	>75%	>50%	>4Wk	Not disturbed/not very sick	No		No	No		No	Stable (walking unsupported)	Underweight	Normal	Yes	PreHypertensive	Absent	Normal	Yes	Reduced	Dull	Abnormal/added sounds	9	2.7	Mucoid
248	positive	Male	18-30	Single	Secondary	Casusl/others	Urban	Firewood	Motorcycle	>2Km	Never smoker	N/A	Spot	Germs	Yes	Yes	Yes	Yes	Yes	Yes	7	77.8	>75%	>50%	<2Wk		No		No	No		No	Stable (walking unsupported)	Underweight	Normal	No	PreHypertensive	Absent	Normal	Yes	Reduced	Dull	Abnormal/added sounds	12.3	3.3	Mucoid
248	positive	Male	18-30	Single	Secondary	Casusl/others	Urban	Firewood	Motorcycle	>2Km	Never smoker	N/A	Morning	Germs	Yes	Yes	Yes	Yes	Yes	Yes	7	77.8	>75%	>50%	<2Wk		No		No	No		No	Stable (walking unsupported)	Underweight	Normal	No	PreHypertensive	Absent	Normal	Yes	Reduced	Dull	Abnormal/added sounds	3.3	6	Mucoid
249	Negative	Female	46 and above	Married	No formal education	Casusl/others	Rural	Firewood	Bus/car	>2Km	Never smoker	N/A	Spot	Germs	Yes	Yes	Yes	Yes	Yes	Yes	7	77.8	>75%	>50%	2-4Wk	Not disturbed/not very sick	No		Yes	Yes	Declined to respond	No	Stable (walking unsupported)	Normal	Pallor	No	PreHypertensive	Absent	Normal	No	Normal	Dull	Abnormal/added sounds	8	1.7	Mucoid
249	Negative	Female	46 and above	Married	No formal education	Casusl/others	Rural	Firewood	Bus/car	>2Km	Never smoker	N/A	Morning	Germs	Yes	Yes	Yes	Yes	Yes	Yes	7	77.8	>75%	>50%	2-4Wk	Not disturbed/not very sick	No		Yes	Yes	Declined to respond	No	Stable (walking unsupported)	Normal	Pallor	No	PreHypertensive	Absent	Normal	No	Normal	Dull	Abnormal/added sounds	21	3.3	Mucoid
250	Negative	Female	46 and above	Married	Primary	Casusl/others	Rural	Firewood	Bus/car	>2Km	Current smoker	>5yr	Morning	Germs	Yes	Yes	Yes	Yes	Yes	Yes	7	77.8	>75%	>50%	<2Wk		No		No	No		No	Stable (walking unsupported)	Underweight	Normal	No	PreHypertensive	Absent	Normal	Yes	Reduced	Dull	Abnormal/added sounds	2.7	2.3	Salivary
250	Negative	Female	46 and above	Married	Primary	Casusl/others	Rural	Firewood	Bus/car	>2Km	Current smoker	>5yr	Spot	Germs	Yes	Yes	Yes	Yes	Yes	Yes	7	77.8	>75%	>50%	<2Wk		No		No	No		No	Stable (walking unsupported)	Underweight	Normal	No	PreHypertensive	Absent	Normal	Yes	Reduced	Dull	Abnormal/added sounds	2.7	2.7	Mucoid
251	Negative	Female	46 and above	Married	No formal education	Casusl/others	Rural	Firewood	Bus/car	>2Km	Never smoker	N/A	Spot	Germs	No	No	No	No	No	Yes	2	22.2	<25%	<50%	<2Wk		No		No	No		No	Sick looking (requires support)	Underweight	Pallor	No	PreHypertensive	Absent	Normal	No	Normal	Resonant	Normal breath sounds	2.7	5	Salivary
251	Negative	Female	46 and above	Married	No formal education	Casusl/others	Rural	Firewood	Bus/car	>2Km	Never smoker	N/A	Morning	Germs	No	No	No	No	No	Yes	2	22.2	<25%	<50%	<2Wk		No		No	No		No	Sick looking (requires support)	Underweight	Pallor	No	PreHypertensive	Absent	Normal	No	Normal	Resonant	Normal breath sounds	8.7	1.3	Pulurent
252	Negative	Male	46 and above	Married	No formal education	Self employed	Sub-urban	Firewood	Motorcycle	>2Km	Never smoker	N/A	Spot	Germs	Yes	Yes	Yes	Yes	Yes	No	6	66.7	51-75%	>50%	>4Wk	Not disturbed/not very sick	No		No	No		No	Stable (walking unsupported)	Underweight	Normal	No	PreHypertensive	Absent	Normal	Yes	Reduced	Dull	Abnormal/added sounds	8.7	1.3	Salivary
252	Negative	Male	46 and above	Married	No formal education	Self employed	Sub-urban	Firewood	Motorcycle	>2Km	Never smoker	N/A	Morning	Germs	Yes	Yes	Yes	Yes	Yes	No	6	66.7	51-75%	>50%	>4Wk	Not disturbed/not very sick	No		No	No		No	Stable (walking unsupported)	Underweight	Normal	No	PreHypertensive	Absent	Normal	Yes	Reduced	Dull	Abnormal/added sounds	1.7	2	Salivary
253	Negative	Female	18-30	Single	Primary	Casusl/others	Urban	Gas	Others	>2Km	Never smoker	N/A	Spot	Others	Yes	Yes	Yes	Yes	Yes	Yes	6	66.7	51-75%	>50%	>4Wk	Not disturbed/not very sick	No		No	No		No	Stable (walking unsupported)	Normal	Normal	No	PreHypertensive	Absent	Normal	No	Normal	Resonant	Normal breath sounds	5.7	2	Mucoid
253	Negative	Female	18-30	Single	Primary	Casusl/others	Urban	Gas	Others	>2Km	Never smoker	N/A	Morning	Others	Yes	Yes	Yes	Yes	Yes	Yes	6	66.7	51-75%	>50%	>4Wk	Not disturbed/not very sick	No		No	No		No	Stable (walking unsupported)	Normal	Normal	No	PreHypertensive	Absent	Normal	No	Normal	Resonant	Normal breath sounds	5.7	2	Mucoid
256	Negative	Male	18-30	Single	Secondary	Student	Rural	Firewood	Bus/car	>2Km	Never smoker	N/A	Spot	Germs	Yes	Yes	Yes	Yes	Yes	Yes	7	77.8	>75%	>50%	<2Wk		No		No	No		No	Stable (walking unsupported)	Normal	Normal	No	PreHypertensive	Absent	Normal	Yes	Normal	Resonant	Normal breath sounds	0	1.3	Salivary
256	Negative	Male	18-30	Single	Secondary	Student	Rural	Firewood	Bus/car	>2Km	Never smoker	N/A	Morning	Germs	Yes	Yes	Yes	Yes	Yes	Yes	7	77.8	>75%	>50%	<2Wk		No		No	No		No	Stable (walking unsupported)	Normal	Normal	No	PreHypertensive	Absent	Normal	Yes	Normal	Resonant	Normal breath sounds	1.7	6.7	Mucoid
258	Negative	Male	46 and above	Single	Primary	Self employed	Urban	Firewood	Bus/car	>2Km	Never smoker	N/A	Spot	Germs	Yes	Yes	Yes	Yes	Yes	Yes	7	77.8	>75%	>50%	<2Wk		No		Yes	Yes	Declined to respond	No	Stable (walking unsupported)	Underweight	Normal	No	PreHypertensive	Absent	Normal	Yes	Reduced	Dull	Abnormal/added sounds	1	6.3	Salivary
258	Negative	Male	46 and above	Single	Primary	Self employed	Urban	Firewood	Bus/car	>2Km	Never smoker	N/A	Morning	Germs	Yes	Yes	Yes	Yes	Yes	Yes	7	77.8	>75%	>50%	<2Wk		No		Yes	Yes	Declined to respond	No	Stable (walking unsupported)	Underweight	Normal	No	PreHypertensive	Absent	Normal	Yes	Reduced	Dull	Abnormal/added sounds	1	6.3	Salivary
259	Negative	Female	46 and above	Married	No formal education	Casusl/others	Urban	Firewood	Motorcycle	<2Km	Never smoker	N/A	Spot	Germs	Yes	Yes	Yes	Yes	Yes	Yes	7	77.8	>75%	>50%	2-4Wk	Not disturbed/not very sick	No		No	No		No	Stable (walking unsupported)	Normal	Normal	No	PreHypertensive	Absent	Normal	Yes	Reduced	Dull	Abnormal/added sounds	4	1	Mucoid
259	Negative	Female	46 and above	Married	No formal education	Casusl/others	Urban	Firewood	Motorcycle	<2Km	Never smoker	N/A	Morning	Germs	Yes	Yes	Yes	Yes	Yes	Yes	7	77.8	>75%	>50%	2-4Wk	Not disturbed/not very sick	No		No	No		No	Stable (walking unsupported)	Normal	Normal	No	PreHypertensive	Absent	Normal	Yes	Reduced	Dull	Abnormal/added sounds	6	9.7	Mucoid
263	Negative	Male	46 and above	Single	Secondary	Casusl/others	Urban	Firewood	Motorcycle	>2Km	Former smoker	>5yr	Spot	Germs	Yes	Yes	Yes	Yes	Yes	No	6	66.7	51-75%	>50%	>4Wk	Not disturbed/not very sick	No		Yes	Yes	Declined to respond	No	Stable (walking unsupported)	Normal	Normal	No	PreHypertensive	Absent	Normal	Yes	Reduced	Dull	Abnormal/added sounds	48	2	Pulurent
263	Negative	Male	46 and above	Single	Secondary	Casusl/others	Urban	Firewood	Motorcycle	>2Km	Former smoker	>5yr	Morning	Germs	Yes	Yes	Yes	Yes	Yes	No	6	66.7	51-75%	>50%	>4Wk	Not disturbed/not very sick	No		Yes	Yes	Declined to respond	No	Stable (walking unsupported)	Normal	Normal	No	PreHypertensive	Absent	Normal	Yes	Reduced	Dull	Abnormal/added sounds	18	13.3	Mucoid
264	Negative	Female	31-45	Married	Primary	Self employed	Rural	Others	Motorcycle	>2Km	Never smoker	N/A	Spot	Germs	Yes	Yes	Yes	Yes	Yes	Yes	7	77.8	>75%	>50%	>4Wk	Not disturbed/not very sick	No		Yes	Yes	Declined to respond	No	Stable (walking unsupported)	Normal	Normal	No	PreHypertensive	Absent	Normal	No	Normal	Resonant	Normal breath sounds	2.7	1	Mucoid
264	Negative	Female	31-45	Married	Primary	Self employed	Rural	Others	Motorcycle	>2Km	Never smoker	N/A	Morning	Germs	Yes	Yes	Yes	Yes	Yes	Yes	7	77.8	>75%	>50%	>4Wk	Not disturbed/not very sick	No		Yes	Yes	Declined to respond	No	Stable (walking unsupported)	Normal	Normal	No	PreHypertensive	Absent	Normal	No	Normal	Resonant	Normal breath sounds	9	0	Mucoid
265	Negative	Male	46 and above	Married	Primary	Self employed	Sub-urban	Firewood	Motorcycle	>2Km	Current smoker	>5yr	Spot	Germs	Yes	Yes	Yes	Yes	Yes	No	6	66.7	51-75%	>50%	<2Wk		No		Yes	Yes	Declined to respond	No	Stable (walking unsupported)	Normal	Normal	No	PreHypertensive	Absent	Normal	No	Normal	Resonant	Normal breath sounds	17	1.3	Mucoid
265	Negative	Male	46 and above	Married	Primary	Self employed	Sub-urban	Firewood	Motorcycle	>2Km	Current smoker	>5yr	Morning	Germs	Yes	Yes	Yes	Yes	Yes	No	6	66.7	51-75%	>50%	<2Wk		No		Yes	Yes	Declined to respond	No	Stable (walking unsupported)	Normal	Normal	No	PreHypertensive	Absent	Normal	No	Normal	Resonant	Normal breath sounds	12	1.3	Mucoid
266	Negative	Female	18-30	Single	Secondary	Self employed	Urban	Firewood	Bus/car	>2Km	Never smoker	N/A	Morning	Germs	Yes	Yes	Yes	Yes	Yes	No	6	66.7	51-75%	>50%	>4Wk	Not disturbed/not very sick	No		Yes	Yes	Declined to respond	No	Stable (walking unsupported)	Underweight	Normal	No	PreHypertensive	Absent	Normal	Yes	Reduced	Dull	Abnormal/added sounds	3.3	6.7	Salivary
266	Negative	Female	18-30	Single	Secondary	Self employed	Urban	Firewood	Bus/car	>2Km	Never smoker	N/A	Spot	Germs	Yes	Yes	Yes	Yes	Yes	No	6	66.7	51-75%	>50%	>4Wk	Not disturbed/not very sick	No		Yes	Yes	Declined to respond	No	Stable (walking unsupported)	Underweight	Normal	No	PreHypertensive	Absent	Normal	Yes	Reduced	Dull	Abnormal/added sounds	11	1.7	Mucoid
272	Negative	Male	18-30	Single	Secondary	Self employed	Sub-urban	Firewood	Others	>2Km	Never smoker	N/A	Spot	Germs	Yes	Yes	Yes	Yes	Yes	No	6	66.7	51-75%	>50%	<2Wk		No		No	No		No	Stable (walking unsupported)	Normal	Normal	No	PreHypertensive	Absent	Normal	No	Normal	Resonant	Normal breath sounds	4	2.7	Mucoid
272	Negative	Male	18-30	Single	Secondary	Self employed	Sub-urban	Firewood	Others	>2Km	Never smoker	N/A	Morning	Germs	Yes	Yes	Yes	Yes	Yes	No	6	66.7	51-75%	>50%	<2Wk		No		No	No		No	Stable (walking unsupported)	Normal	Normal	No	PreHypertensive	Absent	Normal	No	Normal	Resonant	Normal breath sounds	4.3	2	Mucoid
273	Negative	Male	18-30	Married	Primary	Casusl/others	Rural	Firewood	Bus/car	>2Km	Never smoker	N/A	Morning	Germs	Yes	Yes	Yes	Yes	Yes	Yes	7	77.8	>75%	>50%	<2Wk		No		No	No		No	Stable (walking unsupported)	Underweight	Normal	No	PreHypertensive	Absent	Normal	Yes	Reduced	Dull	Abnormal/added sounds	1.3	0.7	Mucoid
273	Negative	Male	18-30	Married	Primary	Casusl/others	Rural	Firewood	Bus/car	>2Km	Never smoker	N/A	Spot	Germs	Yes	Yes	Yes	Yes	Yes	Yes	7	77.8	>75%	>50%	<2Wk		No		No	No		No	Stable (walking unsupported)	Underweight	Normal	No	PreHypertensive	Absent	Normal	Yes	Reduced	Dull	Abnormal/added sounds	4.7	10	Mucoid
275	Negative	Male	31-45	Single	Secondary	Casusl/others	Urban	Firewood	Motorcycle	>2Km	Never smoker	N/A	Spot	Germs	Yes	No	Yes	Yes	Yes	No	5	55.6	51-75%	>50%	<2Wk		No		No	No		No	Stable (walking unsupported)	Normal	Normal	No	PreHypertensive	Absent	Normal	No	Normal	Resonant	Normal breath sounds	11	2.3	Mucoid
275	Negative	Male	31-45	Single	Secondary	Casusl/others	Urban	Firewood	Motorcycle	>2Km	Never smoker	N/A	Morning	Germs	Yes	No	Yes	Yes	Yes	No	5	55.6	51-75%	>50%	<2Wk		No		No	No		No	Stable (walking unsupported)	Normal	Normal	No	PreHypertensive	Absent	Normal	No	Normal	Resonant	Normal breath sounds	0	0	Mucoid
276	Negative	Female	31-45	Married	Primary	Self employed	Rural	Firewood	Bus/car	>2Km	Never smoker	N/A	Spot	Germs	Yes	Yes	Yes	Yes	No	Yes	6	66.7	51-75%	>50%	<2Wk		No		No	No		No	Stable (walking unsupported)	Overweight/Obese	Normal	No	PreHypertensive	Absent	Normal	No	Normal	Resonant	Normal breath sounds	2	12.3	Salivary
276	Negative	Female	31-45	Married	Primary	Self employed	Rural	Firewood	Bus/car	>2Km	Never smoker	N/A	Morning	Germs	Yes	Yes	Yes	Yes	No	Yes	6	66.7	51-75%	>50%	<2Wk		No		No	No		No	Stable (walking unsupported)	Overweight/Obese	Normal	No	PreHypertensive	Absent	Normal	No	Normal	Resonant	Normal breath sounds	11.7	7	Mucoid
277	Negative	Female	18-30	Single	Secondary	Student	Urban	Firewood	Motorcycle	<2Km	Never smoker	N/A	Spot	Germs	Yes	Yes	Yes	Yes	Yes	Yes	7	77.8	>75%	>50%	<2Wk		No		No	No		No	Stable (walking unsupported)	Normal	Normal	No	PreHypertensive	Absent	Normal	No	Normal	Resonant	Normal breath sounds	2	3	Mucoid
277	Negative	Female	18-30	Single	Secondary	Student	Urban	Firewood	Motorcycle	<2Km	Never smoker	N/A	Morning	Germs	Yes	Yes	Yes	Yes	Yes	Yes	7	77.8	>75%	>50%	<2Wk		No		No	No		No	Stable (walking unsupported)	Normal	Normal	No	PreHypertensive	Absent	Normal	No	Normal	Resonant	Normal breath sounds	3.3	1.7	Mucoid
279	Negative	Male	46 and above	Married	Primary	Self employed	Urban	Firewood	Bus/car	>2Km	Former smoker	1-5yr	Morning	Germs	Yes	Yes	Yes	Yes	Yes	Yes	7	77.8	>75%	>50%	<2Wk		No		No	No		No	Stable (walking unsupported)	Underweight	Normal	No	PreHypertensive	Absent	Normal	Yes	Reduced	Dull	Abnormal/added sounds	1	2	Salivary
279	Negative	Male	46 and above	Married	Primary	Self employed	Urban	Firewood	Bus/car	>2Km	Former smoker	1-5yr	Spot	Germs	Yes	Yes	Yes	Yes	Yes	Yes	7	77.8	>75%	>50%	<2Wk		No		No	No		No	Stable (walking unsupported)	Underweight	Normal	No	PreHypertensive	Absent	Normal	Yes	Reduced	Dull	Abnormal/added sounds	0	0	Mucoid
280	Negative	Male	31-45	Single	Primary	Self employed	Urban	Firewood	Motorcycle	>2Km	Never smoker	N/A	Spot	Germs	Yes	Yes	Yes	Yes	Yes	Yes	7	77.8	>75%	>50%	>4Wk	Not disturbed/not very sick	No		Yes	Yes	ART	No	Stable (walking unsupported)	Normal	Normal	No	PreHypertensive	Absent	Normal	No	Normal	Resonant	Normal breath sounds	2.3	2.3	Salivary
280	Negative	Male	31-45	Single	Primary	Self employed	Urban	Firewood	Motorcycle	>2Km	Never smoker	N/A	Morning	Germs	Yes	Yes	Yes	Yes	Yes	Yes	7	77.8	>75%	>50%	>4Wk	Not disturbed/not very sick	No		Yes	Yes	ART	No	Stable (walking unsupported)	Normal	Normal	No	PreHypertensive	Absent	Normal	No	Normal	Resonant	Normal breath sounds	2.3	2.3	Salivary
282	positive	Female	18-30	Single	Secondary	Self employed	Rural	Firewood	Motorcycle	>2Km	Never smoker	N/A	Spot	Germs	Yes	Yes	Yes	Yes	Yes	Yes	7	77.8	>75%	>50%	>4Wk	Not disturbed/not very sick	No		Yes	Yes	ART	No	Stable (walking unsupported)	Normal	Normal	No	PreHypertensive	Absent	Normal	No	Normal	Resonant	Normal breath sounds	5.7	12.3	Salivary
282	Negative	Female	18-30	Single	Secondary	Self employed	Rural	Firewood	Motorcycle	>2Km	Never smoker	N/A	Morning	Germs	Yes	Yes	Yes	Yes	Yes	Yes	7	77.8	>75%	>50%	>4Wk	Not disturbed/not very sick	No		Yes	Yes	ART	No	Stable (walking unsupported)	Normal	Normal	No	PreHypertensive	Absent	Normal	No	Normal	Resonant	Normal breath sounds	1.3	15.3	Salivary
286	Negative	Female	18-30	Currently not married	Primary	Formally employed	Rural	Firewood	Motorcycle	>2Km	Never smoker	N/A	Morning	Germs	Yes	Yes	Yes	Yes	Yes	Yes	7	77.8	>75%	>50%	<2Wk		No		Yes	Yes	ART	No	Stable (walking unsupported)	Underweight	Pallor	No	PreHypertensive	Absent	Normal	Yes	Reduced	Resonant	Abnormal/added sounds	31	4.3	Pulurent
286	Negative	Female	18-30	Currently not married	Primary	Formally employed	Rural	Firewood	Motorcycle	>2Km	Never smoker	N/A	Spot	Germs	Yes	Yes	Yes	Yes	Yes	Yes	7	77.8	>75%	>50%	<2Wk		No		Yes	Yes	ART	No	Stable (walking unsupported)	Underweight	Pallor	No	PreHypertensive	Absent	Normal	Yes	Reduced	Resonant	Abnormal/added sounds	1.7	2.3	Mucoid
